# Supplementary material for: Para-infectious brain injury in COVID-19 persists at follow-up despite attenuated cytokine and autoantibody responses
Source: Nat Commun. 2023 Dec 22;14:8487. doi: 10.1038/s41467-023-42320-4 (PMC10746705; doi:10.1038/s41467-023-42320-4)
Supplement: Supplementary file 4 — Source Data [file 41467_2023_42320_MOESM4_ESM.xls]

## Sheet: Figure 1b,c,d,e
N.D.=not detected
Figure 1b,d,e and Supplementary Table 1
Figure 1a						Figure 1b						Figure 1c						Figure 1d
NfL (pg/mL)						UCH-L1 (pg/mL)						GFAP (pg/mL)						Tau (pg/mL)
Control	GCS=15	GCS≤14				Control	GCS=15	GCS≤14				Control	GCS=15	GCS≤14				Control	GCS=15	GCS≤14
2.17	7.33	449				6.83	4.99	41.6				24.6	87.9	267				0.804	0.883	4.68
2.04	27.4	122				57.8	40	63.5				61.2	107	167				1.09	0.358	0.782
7.14	35.4	54.6				17.7	404	36.7				30.9	364	123				0.803	6.73	1.01
9.1	6.8	27.5				18.6	1.89	7.99				56.7	28.3	172				1.24	0.248	0.302
5.46	66.3	52.8				20.9	30.6	184				52.1	589	3780				0.642	2.5	5.99
14.6	9.49	106				30.6	22.4	56.7				41.2	102	250				0.434	1.13	1.67
3.82	2.66	188				2.81	0.041	30.3				26.9	44.6	125				0.774	1.39	0.97
10.7	37.9	181				38	0.722	56.5				140	96.1	201				0.675	0.59	2.65
24.3	159	17.1				5.92	25.1	25				72.4	55.6	111				1.53	0.772	0.918
10.4	309	9.36				11	166	8.89				93.1	96.9	49				1.45	0.942	1.49
7.38	13	956				12.3	31.3	39				35.8	63.7	286				0.786	0.707	0.782
23.8	33.8	169				13.1	61.1	33.7				54.3	141	612				0.47	0.512	3.38
3.55	28.1	32.7				31.9	20.7	48.2				44.7	23.5	244				0.285	1.19	3.45
16.4	3.68	480				28.3	12.1	23.9				48.6	75.6	21.8				0.978	1.84	0.46
4.04	61.2	301				35.1	32.9	47.7				35.6	119	850				0.625	0.702	4.32
3.66	5.34	32.3				14.8	25.8	42.3				37.1	154	535				0.665	1.13	3.3
17.3	20.7	119				13.5	20.5	56.3				140	118	94.8				0.728	1.83	1.05
4	500	3.39				18	606	47.8				42.2	4430	256				0.9	5.01	1.24
5.65	26.5	36.2				15.2	30.4	5.03				34.6	220	60.6				0.828	1.93	1.26
7.28	19.5	835				21.9	12.4	22.9				37.4	84	310				0.966	0.973	1.03
3.64	11.9	77.9				14.8	47.1	106				18.1	120	5780				0.43	1.14	8.64
2.7	37.4	13.4				11.8	22.2	5.41				16.3	129	114				0.687	1.1	1.09
15.7	14.9	66				11.8	6.16	48.8				97.3	53.3	42.3				1.23	0.959	0.67
3.91	114	65.8				24.4	38.8	11.3				44.3	903	163				0.429	1.35	1.45
3.14	24.8	33				26.5	12.2	21.2				30.3	269	55.3				0.599	1.08	1.2
3.21	8.41	63.6				16.4	1.99	13				32.2	32.6	86.1				0.464	1.16	0.867
3.24	64.6	61.8				22.7	16.4	81.1				41.2	464	122				1.34	0.779	1.05
7.66	109	27.5				41	63.7	40.1				125	1180	62.5				0.619	11	0.933
53.8	66.8	30.1				34.3	9.33	25.3				190	430	148				1.54	0.933	0.494
4.21	63.7	38				18.1	35.3	14.6				44.9	251	259				0.744	0.908	1.3
4.32	66.9	123				19.9	51	32.9				14.2	79	450				0.6	2.05	1.48
10.9	37.3	36				18.6	1.11	74.9				164	105	84.4				0.795	1.09	1.8
5.22	26.5	13.3				10.2	19.2	25.6				50.5	107	109				1.08	1.99	1.33
3.8	7.28	23.8				34.7	79.3	16.4				35.4	79.4	52.2				1.04	1.08	0.589
2.9	1270	N.D.				16.1	10.3	13.7				27.9	783	151				1.63	20.5	0.546
6.88	5.2					24.1	12					55	37.9					1.13	1.38
3.94	21					20.4	36.3					28.2	121					0.628	0.691
3.61	134					22.1	26.2					42.7	222					0.385	1.18
5.46	335					27.6	15.6					40.7	635					1.2	1.39
8.42	394					10.4	21.4					35.1	113					1.01	1.79
1.65	42.3					28.1	3.16					14.1	135					0.779	2.64
8.46	12.7					26.7	35.7					68.6	54.1					0.296	0.322
7.85	82.4					30.2	17.3					81.8	176					0.721	2.34
4.52	27.7					26.9	33.7					63.8	354					0.674	1.16
3.2	12.5					14.2	267					28.2	53.1					1.23	0.92
33.8	112					19.3	107					78.8	93.5					2.48	1.01
106	14.1					1720	11.3					3250	25.7					4.58	0.886
71.4	42.1					44.9	2					244	351					1.59	0.971
5.9	7.19					41.9	46.7					42.5	110					0.431	1.01
2.84	16.4					12.7	13					33.6	197					0.659	0.863
7.25	76.7					15.9	5.9					40.9	201					0.486	1.11
3.96	14.3					22	17.3					46.9	118					0.389	0.928
4.13	26.5					19.8	107					31.6	165					0.722	1
12.6	23.5					29.6	14.8					33.8	181					0.711	4.1
3.24	8.06					21.1	26.5					25.6	257					0.921	1.53
3.48	10.4					2.07	4.39					22.2	441					0.689	0.861
4.18	9.3					8.4	18.6					39.2	160					0.685	0.693
22.6	22.3					37.5	19.1					120	172					0.438	1.42
14.5	24.2					21.6	0.742					114	97.1					0.568	0.493
5.49	4.78					90.6	32.9					183	41.4					0.419	0.8
	61.8						47.4						800						0.706
	339						22.2						310						1.34
	33.5						42.1						101						1.33
	39.4						20.3						62.6						1.03
	18.4						6.59						133						1.26
	11.4						44.4						292						1.3
	19.5						61.2						223						0.651
	34.4						6.09						137						0.878
	57.6						21.9						616						1.37
	19						3.1						63.2						0.485
	18.3						32.2						130						1.02
	29.2						23.5						88.7						0.787
	19.4						1.99						104						1.12
	48.7						N.D.						202						1.81
	191						N.D.						134						2.27
	10.1						N.D.						40.2						0.885

## Sheet: Figure 1g,h,i,j
N.D.=not detected
Figure 1g,h,I,j and Supplementary Table 1
Figure 1g						Figure 1h						Figure 1i						Figure 1j
NfL (pg/mL)						UCH-L1 (pg/mL)						GFAP (pg/mL)						Tau (pg/mL)
Control	COVID	Neuro-COVID				Control	COVID	Neuro-COVID				Control	COVID	Neuro-COVID				Control	COVID	Neuro-COVID
2.17	11.2	117				6.83	3.07	393				24.6	92.3	307				0.804	0.963	8.08
2.04	6.85	413				57.8	8.16	9.33				61.2	47	316				1.09	1.14	1.36
7.14	13.6	110				17.7	78.8	20.9				30.9	92.5	128				0.803	1.2	2.52
9.1	10.3	690				18.6	4.82	64				56.7	142	155				1.24	1.22	2.95
5.46	21.9	32				20.9	3.06	34				52.1	89.9	121				0.642	0.959	1.08
14.6	42.7	16.2				30.6	5.66	12				41.2	208	98.3				0.434	0.862	1.2
3.82	11.8	54.7				2.81	2.07	12.4				26.9	72.7	55.4				0.774	1.53	1.37
10.7	12	2100				38	0.849	110				140	59.3	792				0.675	0.955	7.34
24.3	7.24	32.3				5.92	10.3	2.81				72.4	44.7	46.9				1.53	1.2	1.29
10.4	6.37	866				11	9.17	33.6				93.1	44.9	312				1.45	0.448	2.18
7.38	6.37	343				12.3	5.32	14				35.8	61.9	411				0.786	0.657	1.95
23.8	12.8	373				13.1	1.17	18				54.3	105	798				0.47	1.61	2.51
3.55	27.7	389				31.9	1.54	19.4				44.7	194	374				0.285	0.845	2.94
16.4	53.3	305				28.3	2.96	5.48				48.6	404	99.5				0.978	1.25	1.24
4.04	5.5	78.9				35.1	6.71	3.05				35.6	55.1	44.8				0.625	1.3	1.01
3.66	16.2	39				14.8	41.8	6.07				37.1	45	61.1				0.665	1.02	2.61
17.3	32.5	38				13.5	25.3	6.91				140	54.4	187				0.728	0.922	1.14
4	13.4	143				18	21.3	7.25				42.2	53.7	203				0.9	1.28	1.41
5.65	5.73	18.9				15.2	48.2	2.43				34.6	66.3	130				0.828	1.33	1.02
7.28	7.8	72.5				21.9	24.8	11.1				37.4	84.2	500				0.966	1.17	1.19
3.64	8.47	1530				14.8	49.2	66.2				18.1	71.3	3190				0.43	1.06	4.56
2.7	9.1	75.7				11.8	9.6	3.08				16.3	54.4	103				0.687	1.42	0.97
15.7	28.6	12.9				11.8	25.8	0.954				97.3	785	105				1.23	4.61	0.903
3.91	24.5	21.5				24.4	8.59	7.34				44.3	206	73.1				0.429	1.71	2.12
3.14	40.6	54.4				26.5	14.3	4.7				30.3	325	679				0.599	3.24	1.4
3.21	50.4	39.5				16.4	4.2	6.69				32.2	1060	337				0.464	5.7	1.51
3.24	9.18	21				22.7	5.63	2.92				41.2	108	102				1.34	1.31	3.09
7.66	24.5	14.6				41	10	0.701				125	211	108				0.619	2.05	3.82
53.8	86.3	18.4				34.3	5.94	10.4				190	101	89.5				1.54	1.81	2.79
4.21	33	16.5				18.1	3.89	6.94				44.9	372	123				0.744	3.44	2.01
4.32	8.4	21.7				19.9	N.D.	13.1				14.2	117	142				0.6	2.1	1.73
10.9	5.21	14.9				18.6	N.D.	8.14				164	101	48.7				0.795	2.13	1.91
5.22	7.76	15.2				10.2	N.D.	23.1				50.5	99.8	38				1.08	2.36	1.65
3.8	13.7	43.7				34.7	N.D.	17.6				35.4	74.8	109				1.04	1.62	1.98
2.9	102	23.7				16.1	N.D.	5.72				27.9	280	97.5				1.63	2.21	1.84
6.88	12.4	38.2				24.1	N.D.	1.62				55	93.3	176				1.13	1.28	2.37
3.94		19.6				20.4		1.09				28.2		69.3				0.628		1.77
3.61		22.9				22.1		44				42.7		80.1				0.385		1.4
5.46		12.2				27.6		44.8				40.7		90.1				1.2		1.57
8.42		7.98				10.4		9.84				35.1		77.7				1.01		1.79
1.65		286				28.1		12.7				14.1		758				0.779		9.52
8.46		860				26.7		21.5				68.6		86.1				0.296		2.03
7.85		32.3				30.2		23.9				81.8		50				0.721		1.23
4.52		11.4				26.9		7.87				63.8		89.1				0.674		1.88
3.2		18.8				14.2		6.69				28.2		108				1.23		1.6
33.8		9.99				19.3		47.5				78.8		34.6				2.48		1.53
106		6.56				1720		2.95				3250		108				4.58		2.08
71.4		5.74				44.9		3.91				244		38.5				1.59		1.15
5.9		23.2				41.9		5.31				42.5		83.5				0.431		1.44
2.84		7.11				12.7		N.D.				33.6		42.5				0.659		1.6
7.25		40.5				15.9		N.D.				40.9		98				0.486		1.09
3.96		23.5				22		N.D.				46.9		153				0.389		1.38
4.13		N.D.				19.8		N.D.				31.6		N.D.				0.722		N.D.
12.6		N.D.				29.6		N.D.				33.8		N.D.				0.711		N.D.
3.24		N.D.				21.1		N.D.				25.6		N.D.				0.921		N.D.
3.48		N.D.				2.07		N.D.				22.2		N.D.				0.689		N.D.
4.18						8.4						39.2						0.685
22.6						37.5						120						0.438
14.5						21.6						114						0.568
5.49						90.6						183						0.419

## Sheet: Fig 1k,l
Figure 1k											Figure 1l
N.D.=not detected
NfL (pg/mL)											Tau (pg/mL)
Control	COVID	Cerebrovascular	Inflammation	Seizure+	Movement	Peripheral					Control	COVID	Cerebrovascular	Inflammation	Seizure+	Movement	Peripheral
2.17	11.2	117	413	39	16.2	110					0.804	0.959	7.34	1.37	0.97	1.2	1.84
2.04	6.85	690	389	75.7	9.99	38					1.09	0.862	1.02	1.95	2.12	1.53	1.51
7.14	13.6	32	78.9	21.5	N.D.	39.5					0.803	1.53	1.19	2.51	1.4	N.D.	2.03
9.1	10.3	2100	16.5	54.4		21.7					1.24	0.448	4.56	1.24	2.61		1.23
5.46	21.9	32.3	54.7	14.6		14.9					0.642	0.657	1.38	1.6	3.82		1.6
14.6	42.7	866	343	19.6		15.2					0.434	0.845	8.08	1.36	1.77		2.08
3.82	11.8	143	373	40.5		23.7					0.774	1.25	2.95	2.94	1.09		1.15
10.7	12	18.9	305	38.2		12.2					0.675	1.3	1.08	1.01	2.37		1.14
24.3	7.24	72.5	7.11	286		7.98					1.53	1.02	1.29	2.01	1.44		2.52
10.4	6.37	1530		23.2		860					1.45	0.922	2.18		9.52		1.73
7.38	6.37	23.5		12.9		32.3					0.786	1.28	1.41		0.903		1.91
23.8	12.8	11.4		21		18.8					0.47	1.33	1.88		3.09		1.65
3.55	27.7			18.4		6.56					0.285	1.17			2.79		1.57
16.4	53.3			43.7		5.74					0.978	1.42			1.98		1.79
4.04	5.5			22.9		N.D.					0.625	4.61			1.4		N.D.
3.66	16.2			N.D.							0.665	1.71			N.D.
17.3	32.5			N.D.							0.728	3.24			N.D.
4	13.4										0.9	5.7
5.65	5.73										0.828	1.31
7.28	7.8										0.966	2.05
3.64	8.47										0.43	1.81
2.7	9.1										0.687	3.44
15.7	28.6										1.23	2.1
3.91	24.5										0.429	2.13
3.14	40.6										0.599	2.36
3.21	50.4										0.464	1.62
3.24	9.18										1.34	2.21
7.66	24.5										0.619	1.28
53.8	86.3										1.54	0.963
4.21	33										0.744	1.14
4.32	8.4										0.6	1.2
10.9	5.21										0.795	1.22
5.22	7.76										1.08	0.955
3.8	13.7										1.04	1.2
2.9	102										1.63	1.61
6.88	12.4										1.13	1.06
3.94											0.628
3.61											0.385
5.46											1.2
8.42											1.01
1.65											0.779
8.46											0.296
7.85											0.721
4.52											0.674
3.2											1.23
33.8											2.48
106											4.58
71.4											1.59
5.9											0.431
2.84											0.659
7.25											0.486
3.96											0.389
4.13											0.722
12.6											0.711
3.24											0.921
3.48											0.689
4.18											0.685
22.6											0.438
14.5											0.568
5.49											0.419

## Sheet: Fig1m,n,o,p
N.D.=not detected
Figure 1m				Figure 1n									Figure 1o				Figure 1p
Early convalescent				Late convalescent									Early convalescent				Late convalescent
NfL pg/mL				NfL pg/mL									GFAP pg/mL				GFAP pg/mL
Control	COVID	Neuro-COVID		Control	COVID	Neuro-COVID							Control	COVID	Neuro-COVID		Control	COVID	Neuro-COVID
2.17	21.9	2100		2.17	11.2	117							24.6	89.9	792		24.6	92.3	307
2.04	42.7	38		2.04	6.85	413							61.2	208	187		61.2	47	316
7.14	11.8	18.9		7.14	13.6	110							30.9	72.7	130		30.9	92.5	128
9.1	6.37	72.5		9.1	10.3	690							56.7	44.9	500		56.7	142	155
5.46	6.37	1530		5.46	12	32							52.1	61.9	3190		52.1	59.3	121
14.6	27.7	75.7		14.6	7.24	16.2							41.2	194	103		41.2	44.7	98.3
3.82	53.3	12.9		3.82	12.8	54.7							26.9	404	105		26.9	105	55.4
10.7	5.5	21.5		10.7	8.47	32.3							140	55.1	153		140	71.3	46.9
24.3	16.2	54.4		24.3		866							72.4	45	73.1		72.4		312
10.4	32.5	286		10.4		343							93.1	54.4	679		93.1		411
7.38	13.4	860		7.38		373							35.8	53.7	758		35.8		798
23.8	5.73	23.5		23.8		389							54.3	66.3	86.1		54.3		374
3.55	7.8	N.D.		3.55		305							44.7	84.2	N.D.		44.7		99.5
16.4	9.1			16.4		78.9							48.6	54.4			48.6		44.8
4.04	28.6			4.04		39							35.6	785			35.6		61.1
3.66	24.5			3.66		143							37.1	206			37.1		203
17.3	40.6			17.3		39.5							140	325			140		337
4	50.4			4		21							42.2	1060			42.2		102
5.65	9.18			5.65		14.6							34.6	108			34.6		108
7.28	24.5			7.28		18.4							37.4	211			37.4		89.5
3.64	86.3			3.64		16.5							18.1	101			18.1		123
2.7	33			2.7		21.7							16.3	372			16.3		142
15.7	8.4			15.7		14.9							97.3	117			97.3		48.7
3.91	5.21			3.91		15.2							44.3	101			44.3		38
3.14	7.76			3.14		43.7							30.3	99.8			30.3		109
3.21	13.7			3.21		23.7							32.2	74.8			32.2		176
3.24	102			3.24		38.2							41.2	280			41.2		69.3
7.66	12.4			7.66		19.6							125	93.3			125		80.1
53.8				53.8		22.9							190				190		90.1
4.21				4.21		12.2							44.9				44.9		77.7
4.32				4.32		7.98							14.2				14.2		50
10.9				10.9		32.3							164				164		89.1
5.22				5.22		11.4							50.5				50.5		108
3.8				3.8		18.8							35.4				35.4		34.6
2.9				2.9		9.99							27.9				27.9		108
6.88				6.88		6.56							55				55		38.5
3.94				3.94		5.74							28.2				28.2		83.5
3.61				3.61		23.2							42.7				42.7		42.5
5.46				5.46		7.11							40.7				40.7		98
8.42				8.42		40.5							35.1				35.1		97.5
1.65				1.65		N.D.							14.1				14.1		N.D.
8.46				8.46		N.D.							68.6				68.6		N.D.
7.85				7.85		N.D.							81.8				81.8		N.D.
4.52				4.52									63.8				63.8
3.2				3.2									28.2				28.2
33.8				33.8									78.8				78.8
106				106									3250				3250
71.4				71.4									244				244
5.9				5.9									42.5				42.5
2.84				2.84									33.6				33.6
7.25				7.25									40.9				40.9
3.96				3.96									46.9				46.9
4.13				4.13									31.6				31.6
12.6				12.6									33.8				33.8
3.24				3.24									25.6				25.6
3.48				3.48									22.2				22.2
4.18				4.18									39.2				39.2
22.6				22.6									120				120
14.5				14.5									114				114
5.49				5.49									183				183

## Sheet: Figure 2a,b,c,d and Supp+
Figure 2a,b,c,d
Supplementary Table 1, Supplementary Table 3, Supplementary Table 4, Supplementary Fig2a,c, Supplementary Figure 3
ISARIC
pg/mL values
GCS group	Nfl (pg/mL)	GFAP (pg/mL)	Tau (pg/mL)	UCHL (pg/mL)	b-NGF	CCL27	Eotaxin	FGF-basic	G-CSF	GM-CSF	CXCL1	HGF	IFN-α2	IFNγ	IL-1α	IL-1β	IL-1RA	IL-2	IL-2Rα	IL-3	IL-4	IL-5	IL-6	IL-7	IL-8	IL-9	IL-10	IL-12(p70)	IL-12(p40)	IL-13	IL-15	IL-16	IL-17A	IL-18	CXCL10	LIF	M-CSF	CCL2	CCL7	MIF	CXCL9	CCL3	CCL4	PDGF-bb	CCL5	SCF	SCGF-β	CXCL12	TNF
≤14	449	267	4.68	41.6	0.92	2406.76	182.51	161.09	478.02	12.28	367.33	3434.05	32.21	29.06	93.68	12.84	4613.54	20.09	933.04	0.43	12.53	29.11	12.44	27.1	113.43	472.86	9.31	3.12	648.16	14.31	51.28	1019	43.56	1731.14	9646.7	534.38	408.83	184.72	24.27	6667.25	4956.29	15.97	250.73	9740.52	5806.44	827.72	193873	2547.9	111.88
≤14	122	167	0.782	63.5	17.14	3269.1	82.05	215.4	651.29	10.77	579.81	14570.3	23.36	38.95	59.26	10.02	14273.1	15.24	476.41	0.28	9.31	3.44	91.82	28.7	154.37	548.25	43.17	3.12	1270.9	2.31	226.51	506.21	22.46	369.49	10634.1	366.9	282.68	610.26	70.51	3358.41	1090.84	30.36	651.95	12856.9	15309.2	868.92	343398	2397.65	115.47
≤14	54.6	123	1.01	36.7	3.69	1023.32	26.25	115.66	316.52	4.76	422.62	2186.56	11.83	16.96	26.96	5.96	981.67	3.7	214.3	0.52	3.58	3.44	18.11	58.09	83.56	462.8	12.23	3.12	309.1	2.97	51.28	199.59	5.37	193.57	8152.71	152.76	112.77	140.05	15.62	1473.75	203.12	10.45	214.77	5455.12	15082.2	278.24	269475	1839.49	51.2
≤14	27.5	172	0.302	7.99	10.95	1324.07	39.94	85.39	341.4	5.54	494.21	1412.03	12.79	12.18	32.35	4.99	1499.74	7.79	165.61	0.52	4.86	3.44	65.71	12.49	43.82	552.56	5.62	3.12	276.71	2.49	230.48	231.86	12.37	212.27	1070.62	201.56	56.04	89.61	0.96	1546.33	421.76	9.65	250.66	6178.06	15650.4	52.38	223942	1872.08	47.79
≤14	NaN	3780	5.99	184	0.92	517.61	30.47	81.72	312.78	3.49	179.31	1965.03	6.88	14.79	19.71	4.97	1659.93	3	386.48	0.52	3.91	3.44	87.99	20.5	85.04	584.89	7.61	3.12	386.24	1.54	51.28	222.35	7.02	259.49	674.03	128.88	153.68	157.29	0.96	1002.6	391.85	8.35	227.24	6174.33	15316.2	632.41	311225	1125.87	41.3
≤14	52.8	250	1.67	56.7	0.92	923.17	68.65	84.23	404.91	3.01	187.24	1585.87	7.62	13.21	19.19	5.73	1983.58	3	216.66	0.52	4.55	3.44	116.34	9.11	123.89	542.71	20	3.12	262.1	3.62	51.28	224.22	9.22	123.51	6520.25	135.46	79.48	433.38	21.34	2691.08	698.03	13.96	248.7	1589.27	18823.6	258.08	122855	1428.63	52.8
≤14	106	125	0.97	30.3	0.92	262.27	17.75	103.5	259.77	6.73	53.8	2841.25	8.65	18.2	25.92	5.2	3189.6	3	403.72	0.52	3.91	3.44	99.43	14.35	19.21	502.1	5.9	3.12	523.31	6.31	51.28	142.73	6.53	549.63	677.45	191.97	166.69	142.21	0.96	997.27	320.95	7.76	228.32	3364.13	15062.1	314.36	261705	1139.06	46.98
≤14	188	201	2.65	56.5	0.58	2963.25	102.98	105.45	403.06	4.65	302.51	7169.82	12.02	58.48	34.8	6.88	6564.08	4.36	246.41	0.52	7.14	2.23	367.36	20.71	213.25	437.03	46.12	3.12	736.92	1.62	51.28	207.32	18.51	231.7	8018.46	209.72	102.9	1859.76	29.48	914.82	654.85	12.42	195.45	3864.05	17061.6	321.55	235422	1836.43	77.97
≤14	181	111	0.918	25	0.92	478.31	62.89	48.51	186.24	0.76	53.8	1681.24	0.99	5.77	6.61	4.36	911.2	3	86.89	0.52	4.11	3.44	18.58	2.49	11.83	468.2	2.76	3.12	210.99	2.86	51.28	72.49	4.45	59.02	665.2	67.3	52.21	49.18	0.96	588.24	165.78	5.11	207.39	2202.48	13753.8	127.2	217195	1256.57	29.66
≤14	17.1	49	1.49	8.89	0.92	345.47	14.49	59.27	47.12	10.84	53.8	2191.94	1.29	10.58	16.1	3.67	757.24	3	289.55	0.52	2.46	3.44	5.24	0.7	7.98	481.46	4.38	3.12	285.67	2.46	51.28	144.6	1.04	52.88	462.29	93.51	54.58	31.19	0.96	1069.5	120.79	1.88	210.13	2934.37	17502.9	55.25	218823	1275.84	24.97
≤14	9.36	286	0.782	39	1.24	665.11	74.2	68.22	560.08	3.43	268.28	1561.64	7.3	6.78	16.96	5.14	894.16	0.55	90.68	0.52	4.26	3.44	1.12	19.21	157.18	398.04	23.17	17.18	223.56	2.01	51.28	59.31	3.45	165.04	589.92	180.22	75.9	44.3	0.96	636.28	89.38	17.63	214.36	4582.59	13454.8	74.13	251278	1082.73	28.6
≤14	956	612	3.38	33.7	0.92	294.16	11.21	41.88	154.32	6.36	53.8	911.39	1.84	6.84	5.28	2.92	2869.92	3	94.94	0.52	1.8	3.44	5.7	4.88	10.82	304.78	2.76	3.12	154.19	0.6	51.28	47.62	4.64	22.98	353.47	58.21	40.03	33.59	0.96	215.17	102.12	6.02	144.86	1922.53	2751.68	60.47	99336.5	702.45	25.4
≤14	169	244	3.45	48.2	0.92	1226.21	44.26	113.99	294.88	2.01	53.8	4671.61	14.3	23.28	25.4	7.69	4131.18	1.48	136.49	0.52	5.42	3.44	75.66	13.89	39.42	325.66	5.14	3.12	575.41	0.82	51.28	170.23	17.09	668.05	6723.53	161.29	122.1	701.33	13.54	890.35	855.41	11.37	148.28	4367.97	6832.65	222.68	190938	1671.71	67.65
≤14	32.7	21.8	0.46	23.9	0.92	915.49	21.87	66.63	172.14	1.69	108.6	440.3	7.62	7.4	19.53	5.26	1562.47	3	128.76	0.52	3.43	3.44	47.73	13.43	25.93	494.97	4.76	3.12	189.13	2.64	51.28	122.83	4.64	128.54	9405.37	135.46	58.09	63.96	0.96	789.71	1955.13	5.32	233.31	5778.74	14619.3	72.7	271257	1731.49	47.79
≤14	480	850	4.32	47.7	0.92	742.59	51.04	63.56	290.71	0.99	103.98	3072.1	0.99	9.72	17.81	4.97	1135.12	3	175.67	0.52	3.28	3.44	23.9	3.12	10.38	544.43	4.76	3.12	399.34	0.94	51.28	151.73	4.45	114.06	2308.03	96.59	82.67	210.29	0.96	1284.53	1025.96	8.8	231.59	1517.79	33360.2	389.08	187277	1309.08	70.27
≤14	301	535	3.3	42.3	1.33	2176.84	73.36	92.06	597.83	5.32	179.31	2135.02	11.25	21.67	34.45	4.76	6788.58	0.41	199	0.52	6.07	3.44	74.11	12.96	52.52	500.63	8.18	3.12	304.65	2.38	51.28	227.07	21.04	214.97	8419.62	198.83	108.63	348.03	16.4	1049.81	1571.02	20.42	269.38	5873.81	17901.1	133.71	308588	1863.45	75.48
≤14	32.3	94.8	1.05	56.3	0.92	456.26	16.99	66.63	108.48	0.66	449.03	1118.88	5.24	6.4	11.67	3.87	1057.1	3	55.47	0.52	2.6	3.44	46.06	4.89	14.62	474.46	2.36	3.12	196.05	1.39	51.28	76.14	4.64	252.25	1999.81	80.98	71.2	109.95	0.96	496.69	163.04	4.78	203.51	7363.39	24389	69.98	282121	1460.99	39.66
≤14	119	256	1.24	47.8	0.92	741.61	27.64	77.91	157.34	1.79	417.05	1670.47	8.65	8.61	26.1	5.93	1464.59	3	158.94	0.52	3.6	3.44	14.9	3.12	15.07	540.49	4.18	3.12	272.22	1.78	51.28	116.93	9.22	330.36	6697.28	176.04	68.27	61.87	4.54	1055.08	1385.97	5.11	235.09	2709.01	24061.3	84.29	241499	1493.62	26.69
≤14	3.39	60.6	1.26	5.03	0.92	322.85	16.24	85.39	90.84	7.7	50.93	1923.5	8.45	25.25	26.1	5.11	471.32	3	917.5	0.52	3.82	3.44	2.08	5.72	9.43	477.53	3.51	1.74	346.73	2.27	51.28	93.56	5.62	260.42	6236.64	281.07	97.07	24.38	0.96	372.08	2942.57	3.09	195.75	1365.72	9690.9	61.83	276982	1208.82	42.42
≤14	36.2	310	1.03	22.9	2.11	1098.03	40.13	100.09	148.07	11.97	444.44	1461.26	17.05	19.64	36.2	5.79	1501.33	5.6	406.41	0.52	5.61	3.44	38.54	23.02	81.27	430.65	10.92	8.42	414.58	14.4	51.28	218.27	11.65	138.14	1461.87	252.41	43.38	206.52	3.94	1339.13	864.23	5.7	188.13	3495.83	12216.8	156.96	103684	1953.43	39.66
≤14	835	5780	8.64	106	0.92	1427.55	38.48	123.18	214.91	1.88	53.8	12498.9	3.48	19.49	46.77	6.63	3068.04	3.42	272.15	0.52	5.37	3.44	2.46	4.56	54.61	270.79	6.34	2.91	1068.19	1.98	51.28	346.53	14.72	338.67	592.75	185	105.62	473.8	11.85	982.88	207.94	6.52	123.03	1840.6	3851.17	277.38	251930	1418.86	66
≤14	77.9	114	1.09	5.41	0.92	907.92	37.37	94.96	315.33	4.55	53.8	2490.11	8.35	13.75	53.48	15.91	2367.2	3.6	387.71	0.52	5.81	3.44	33.76	14.73	47.97	440.5	9.97	1.9	286.14	12.35	51.28	312.75	13.18	359.52	1059.23	222.93	110.55	398.22	12.92	1922.01	246.32	7.72	195.04	4998.84	15505.8	312.58	222938	1524.84	107.45
≤14	13.4	42.3	0.67	48.8	0.92	891.33	23.97	67.69	55.1	0.76	53.8	1847.8	11.34	6.16	34.18	24.85	1144.59	3	154.74	0.52	4.01	3.44	4.14	18.63	18.33	264.04	6.72	1.05	232.4	3.81	51.28	183.07	12.85	233.38	1431.66	183.64	57.07	76.21	0.96	1946.01	404.17	2.4	151.19	7237.97	11932.1	112.45	204880	1674.69	46.6
≤14	66	163	1.45	11.3	0.92	2147.8	23.19	91.01	202.55	2.25	249.44	1101.16	5.3	4.25	30.06	2.76	857.27	1.2	82.43	0.52	3.76	3.44	18.11	4	30.01	407.82	4.36	3.35	184.33	7.68	51.28	85.54	7.41	132.06	5738.75	170.69	33.83	70.96	0.96	965.06	1317.49	5.87	200.66	2100.46	14084.3	100.46	399043	1591.21	55.2
≤14	65.8	55.3	1.2	21.2	0.92	481.86	31.95	69.03	266.51	1.69	53.8	3655.16	1.37	3.55	14.4	2.76	1195.91	3	161.16	0.52	3.81	3.44	2.74	3.42	28.89	421.22	1.88	3.12	299.79	3.38	51.28	170.17	9.83	190.95	6231.62	144.27	82.46	95.76	0.96	1114.48	1537.53	9.57	214.4	5028.87	14602	121.44	284485	1508.64	27.09
≤14	33	86.1	0.867	13	0.92	723.77	21.65	39.79	581.24	4.67	596.75	1079.47	1.84	4.9	37.3	10.6	3872.09	3	96.58	0.52	2.58	3.44	0.46	4.88	55.94	442.18	1.71	0.04	139.97	4.55	51.28	79.38	5.37	89.5	798.4	119.9	28.93	18.62	0.96	1690.76	330.13	18.87	260.33	5080.51	24699.2	47.27	205418	1252.82	40.34
≤14	63.6	122	1.05	81.1	0.92	817.4	11.6	66.67	247.06	2.17	612.94	2565.17	1.84	5.43	23.89	3.65	2900.97	3	80.46	0.52	2.89	3.44	37.31	14.28	20.76	356.01	5.09	2.84	295.89	2.04	51.28	108.35	8.56	147.31	1398.12	147.09	23.12	34.33	0.96	1222.97	239.77	7.36	190.77	5488.77	21790.7	69.31	267390	1516.57	46.94
≤14	61.8	62.5	0.933	40.1	0.92	439.45	20.86	59.85	155.79	1.88	53.8	1079.47	1.84	4.07	13.54	3.91	1310.25	3	157.06	0.52	2.89	3.44	23.09	4.88	7.29	346.48	2.11	3.12	127.11	2.92	51.28	53.3	6.64	96.66	1052.76	105.16	55.95	18.17	0.96	567.61	323.85	4	155.32	4128	16432.6	81.1	394385	959.91	27.99
≤14	27.5	148	0.494	25.3	9.88	1330.28	19.97	129.13	5518.54	6.73	754.86	2624.15	20.23	10.68	89.77	7.54	2457.28	6.18	139.22	0.11	7.59	3.44	36.13	4.56	29.07	490.48	4.97	3.12	391.15	2.48	51.28	155.44	30.29	348.42	2066.94	408.87	69.63	66.56	4.45	1574.25	113.09	770.54	301.88	5479.41	15730.4	102.28	343691	1872.44	69.56
≤14	30.1	259	1.3	14.6	0.92	1055.26	22.09	92.69	572.49	4.29	781.34	2458.61	9.98	11.67	42.14	4.92	6157.73	8.6	110.79	0.52	3.94	13.99	269.9	19.05	68.16	496.64	22.1	2.8	258.81	1.66	51.28	190.4	21.35	322.83	30439.8	176.85	81.2	132.82	18.62	2397.71	1314.73	19.42	348.76	7987.72	30162.5	159.54	602073	2129.92	114.3
≤14	38	450	1.48	32.9	0.92	343.61	29.03	70.02	191.96	0.54	53.8	1578.44	1.84	4.98	15.04	3.48	863.2	3	56.54	0.52	3.35	3.44	12.84	3.13	17.21	376.82	7.24	0.1	139.97	2.07	51.28	55.1	7.88	60.16	8597.17	98.42	23.86	261.06	0.96	531.33	372.46	4.85	194.85	4816.21	19842.4	116.88	473990	1627.15	59.76
≤14	123	84.4	1.8	74.9	0.92	1423.43	51.49	84.17	221.98	1.04	53.8	3668.36	7.52	9.46	35.74	4.85	5356.12	3.81	216.6	0.52	5.1	3.44	35.09	11.78	43.02	498.81	5.97	1.47	315.37	2.86	51.28	142.63	15.16	326.57	10396.7	883.41	81.07	198.03	12.47	1714.17	1437.03	6.44	255.38	3033.93	40435.2	186.53	275942	2372.04	90.19
≤14	36	109	1.33	25.6	0.64	1215.11	23.16	84.44	190.2	3.87	114.87	1830.3	1.84	5.53	31.24	4.97	1128.98	1.54	175.98	0.52	4.06	3.44	93.05	10.85	27.11	485.93	3.27	0.46	254.9	1.78	51.28	104.07	8.4	388.65	5390.03	208.43	124.96	191.86	0.55	799.92	824.16	5.14	245.28	3222.89	11129	67.22	557711	1478.08	37.76
≤14	13.3	52.2	0.589	16.4	0.92	1375.47	17.32	90.23	187.2	3.32	53.8	1870.31	2.27	4.88	28.28	4.4	944.27	0.86	119.35	0.52	4.33	3.44	19.81	7.7	30.34	404.95	5.84	1.47	224.57	3.23	51.28	127.8	9.67	205.56	8595	189.72	47.7	163.39	5.5	737.44	1342.65	5.14	179.23	7163.87	12126.4	132.99	189195	1170.84	60.43
≤14	23.8	151	0.546	13.7	0.92	1322.63	19.21	81.05	179.96	3.62	53.8	7445.9	1.84	12.47	33.4	4.29	1271.02	3	629.36	0.52	4.45	3.44	71.03	13.38	17.35	482.98	3.81	3.12	848.89	0.76	51.28	105.75	7.52	18.93	831.99	180.25	53.34	40.66	0.96	545.77	168.64	5.09	233.9	3988.66	14487.4	181.63	213456	1150.33	47.05
15	7.33	87.9	0.883	4.99	0.92	825.17	48.97	62.09	118.77	0.99	53.8	491.64	1.84	4.34	12.86	5.52	323.23	3	102.96	0.52	4.45	3.44	1.36	1.47	5.91	450.53	0.3	3.12	101.74	1.31	51.28	110.48	2.6	44.67	440.08	103.48	19.49	49.95	0.96	964.2	155.75	3.75	184.24	3723.26	7806.15	178.28	191139	1209.67	22.81
15	27.4	107	0.358	40	0.92	533.73	18.18	84.4	99.46	3.14	53.8	1911.19	8.86	18	22.98	4.99	2220.31	3	361.18	0.52	3.99	3.44	15.59	15.25	28.07	311.17	5.33	3.12	340.12	6.51	51.28	368.16	6.36	389.28	444.39	329.49	127.48	78.28	0.96	909.74	424.99	4.2	158.15	7490.77	5509.67	515.94	99141.3	1126.29	35.32
15	35.4	364	6.73	404	1.67	1095.73	20.04	85.39	2426.42	2.68	135.76	986.09	6.56	16.9	21.6	5.35	846.28	2.85	499.35	0.52	3.61	3.44	88.12	6	40.61	494.48	5.43	3.12	169.4	3.62	51.28	97.82	13.26	183.14	952.37	131.08	94.08	48.46	0.96	670.63	253.77	3.96	230.97	2631.66	14106.1	245.32	216122	1465.19	38.63
15	6.8	28.3	0.248	1.89	0.92	521.4	63.15	71.32	206.66	0.54	53.8	1087.71	5.69	5.34	9.47	4.86	646.19	3	161.09	0.52	5.54	3.44	1.36	7.06	19.21	406.25	2.45	3.12	175.22	2.9	51.28	160.5	0.77	150.55	1843.58	112.55	49.21	53.99	0.96	877.29	360.06	7	185.42	3337.83	10642.9	185.58	154612	1110.17	39.96
15	66.3	589	2.5	30.6	35.85	118.56	77.94	79.66	137.26	52.9	225.35	648.24	13.36	19.37	23.33	6.57	2079.58	3	205.86	0.52	4.72	96.68	34.15	13.43	26.94	856.97	11.39	139.55	147.13	39.56	51.28	205.68	10.68	211.67	7112.5	162	142.86	42.79	2.28	987.47	786.41	4.16	254.29	1705.6	9427.61	808.25	255115	1370.45	51
15	9.49	102	1.13	22.4	0.92	855.04	42.8	81.55	135.96	2.77	53.8	1697.39	4.56	12.5	20.22	5.07	2275.7	3	259.3	0.52	4.02	3.44	13.66	14.35	14.45	536.79	10.16	3.12	320.2	2.01	51.28	206.99	2.94	97.2	13071.4	167.64	61.83	59	7.89	1435.99	834.12	4.22	240.94	4343.85	10652.8	75.14	181437	1554.63	37.8
15	2.66	44.6	1.39	0.041	0.92	444.6	35.22	56.33	313.61	1.42	232.26	379.67	1.57	6.34	10.82	5.57	919.65	3	147.61	0.52	3.64	3.44	1.36	3.43	147.46	489.32	2.65	3.12	113.82	1.7	51.28	85.7	4.29	102.73	673.84	211.07	43.11	40.92	0.96	1047.08	205.65	11.32	213.54	2660.74	9378.68	118.69	124085	1347.99	26.26
15	37.9	96.1	0.59	0.722	0.92	1064.07	65.26	97.33	385.16	0.76	53.8	952.59	4.79	4.03	23.67	5.64	598.57	3	306.68	0.52	5.87	3.44	4.04	18.13	42.19	480.85	4.95	3.12	207.55	4.88	51.28	137.61	7.26	303.03	981.25	191.97	102.51	59.84	0.96	670.63	209.07	11.79	226.95	5000.32	8797.47	155.53	250025	1494.2	38.22
15	159	55.6	0.772	25.1	0.92	828.15	34.94	65.01	147.64	4.14	53.8	733.81	1.84	8.04	52.37	5.23	1667.4	3	118.05	0.52	3.41	3.44	1.36	1.82	11.44	428.94	2.76	3.12	163.56	2.57	51.28	71.95	0.13	53.54	494.4	126.68	30.73	24.48	0.96	525.85	183.38	3.81	204.53	1576.25	6546.73	169.2	114323	877.13	34.28
15	309	96.9	0.942	166	0.92	792.5	36.8	104.89	343.47	3.99	301.54	2042.33	16.51	14.37	42.86	16.51	6388.71	4.72	253.7	0.52	5.77	3.44	64.24	7.06	58.75	398.53	14.77	3.12	339.01	3.76	51.28	208.3	14.86	996.9	2079.16	258.31	148.79	70.3	7.64	2321.82	1353.15	12.24	211.2	6642.89	32941.2	355.5	108429	1246.67	58.94
15	13	63.7	0.707	31.3	0.92	683.4	52.52	69.2	58.55	2.08	53.8	359.19	1.29	3.91	21.26	6.05	409.79	3	104.8	0.52	4.74	3.44	1.36	7.84	8.81	482.56	2.76	3.12	112.62	6.31	51.28	62.38	4.64	231.81	710.57	175.35	76.79	59.23	0.96	434.54	204.38	2.18	203.51	3520.82	8934.19	95.59	203109	870.98	20.84
15	33.8	141	0.512	61.1	0.92	787.77	22.57	78.96	152.39	4.02	53.8	3014.27	10.27	13.85	26.27	6.58	1247.54	1.61	180.07	0.52	3.82	3.44	143.94	12.96	40.1	439.36	13.64	6.18	362.14	3.41	51.28	153.5	5.45	328.18	6684.24	154.9	152.13	174.08	4.12	1795.13	1313.9	4.49	197.39	5526.94	15756.4	139.01	259111	1408.04	42.32
15	28.1	23.5	1.19	20.7	0.92	843.37	52.43	95.85	299.47	2.58	53.8	3886.13	12.89	17.97	24.71	5.37	3508.42	3	265.8	0.52	5.82	3.44	128.66	21.77	53.99	476.79	8.84	3.12	436.27	1.85	51.28	276.22	13.26	302.08	10338.9	198.83	120.88	411.97	19.14	1766.09	605.2	8.64	218.84	9780.67	18070.4	245.03	351824	1837.96	69.3
15	3.68	75.6	1.84	12.1	0.92	877.45	16.69	84.73	155.4	4.14	282.17	1801.98	11.64	21.93	23.85	5.49	701.77	3	815.22	0.52	3.53	3.44	1.36	7.84	24.92	507.26	9.79	3.01	248.55	2.75	51.28	176.08	6.53	293.36	8097.23	213.77	92.43	33.32	1.84	952.57	2158.86	4.82	225.57	2551.75	15895.8	123.41	287951	1644.03	66.97
15	61.2	119	0.702	32.9	0.92	369.13	14.94	44.74	45.51	3.64	53.8	967.22	1.84	6.09	7.28	4.56	934.33	3	96.77	0.52	2.28	3.44	1.36	4.88	2.68	498.17	2.76	3.12	223.56	2.97	51.28	44.75	4.64	45.96	189.69	101.2	26.04	28.14	0.96	349.11	66.13	2.27	209.48	1280.65	8754.12	134.36	134423	854.19	21.72
15	5.34	154	1.13	25.8	7.44	1028.59	38.46	83.07	284.46	16.34	53.8	644.39	3.14	14.14	22.29	5.32	413.16	3	139.45	0.52	4.04	30.67	12.67	6.27	45.18	427.71	0.7	12.55	169.4	1.23	51.28	107.6	2.26	138.05	1112.87	237.88	61.48	51.94	0.96	1021.18	335.26	8.1	192.83	1869.29	12523.6	134.57	206910	1249.78	46.17
15	20.7	118	1.83	20.5	0.92	537.43	22.47	57.48	50.79	0.76	53.8	941.81	2.38	5.49	6.95	*4.04	1140.71	3	116.23	0.52	2.53	3.44	11.2	1.82	4.46	387.74	10.35	3.12	140.05	1.93	51.28	82.11	4.64	60.02	12189.5	74.6	29.71	42.71	0.96	1508.2	1264.91	2.35	207.37	1688.25	2325.88	134.5	156883	1282.79	23.35
15	500	4430	5.01	606	19.1	1165.02	51.42	159.03	642.99	12.71	363.43	863.25	9.26	21.6	126.46	11.03	531.36	89.04	184.69	4.68	6.5	33.78	20.9	18.35	34.47	1259.48	70.38	86.08	1076.5	6.51	51.28	108.21	16.93	143.62	681.95	289.44	103.17	62.62	5.58	552.74	208.98	7.08	426.15	2235.07	6491.3	211.43	223321	2226.45	286.55
15	26.5	220	1.93	30.4	0.92	881.36	12.34	96.29	201.14	3.04	439.82	1577.02	4.56	10.51	48.48	5.3	2335.26	3	177.47	0.52	3.4	3.44	97.29	4.02	42.75	542.71	4.95	6.75	250.81	2.27	51.28	206.99	0.68	89.05	306.09	189.91	41.04	44.84	1.39	2112.8	426.1	5.93	250.14	1579.04	18279.8	133.07	211902	1214.74	39.66
15	19.5	84	0.973	12.4	0.92	816.14	85.41	73.2	329.17	5.43	163.47	815.11	5.46	22.92	12.01	6.58	766.65	3	152.15	0.52	5.65	3.44	636.68	16.15	49.02	525.96	2.65	3.12	200.66	2.61	51.28	108.74	5.62	73.02	9672.07	140.55	22.58	602.72	38.25	703.22	1500.06	10.15	248.28	2232.63	13647	133.21	183361	1197.26	42.32
15	11.9	120	1.14	47.1	0.92	757.48	62.9	88.3	385.98	7	93.33	1342.03	8.45	10.36	36.9	8.79	1780.19	2.73	137.63	0.52	4.1	3.44	1.36	10.59	29.53	500.87	6.85	3.12	443.84	4.81	51.28	123.69	12.62	115.44	3312.87	131.08	38.62	76.26	0.96	677.36	1062.93	13.76	258.04	4014.9	11944.2	128.64	160530	1479.68	40.89
15	37.4	129	1.1	22.2	0.92	1302.06	49.06	93.89	218.09	8.09	470.1	1176.21	13.17	16.83	34.8	6.63	666.71	0.12	120.79	0.52	5.24	3.44	36.24	20.5	33.12	618.91	8.56	3.12	223.56	6.58	51.28	160	6.44	320.36	9391.02	185.07	55.22	331.15	12.97	1024.71	801.95	6.34	258.95	6122.27	21799.8	133.78	241486	1826.32	55.58
15	14.9	53.3	0.959	6.16	0.92	706.89	31.8	52.3	133.57	1.62	157.74	780.05	1.84	5.68	*6.11	4.7	661.62	3	140.13	0.52	2.78	3.44	1.96	7.59	6.69	499.64	2.76	3.12	134.12	1.31	51.28	56.41	0.68	74.49	2276.44	89.62	24.32	41.56	0.96	463.28	591.29	4.18	233.26	2723.62	16439.8	118.62	216085	1336.57	75.29
15	114	903	1.35	38.8	1.09	1038.11	37.82	71.88	422.56	3.43	575.22	522.51	6.34	5.65	12.18	4.59	635.79	3	85.16	0.52	3.34	27.74	14.66	7.06	313.94	384.55	3.42	3.12	122.21	1.15	51.28	166.13	4.2	209.37	1923.65	101.96	63.33	45.63	0.96	2038.72	524.53	14.83	191.92	2903.71	4396.43	145.3	174785	1622.38	36.67
15	24.8	269	1.08	12.2	0.92	1356.18	48.17	69.98	1200.12	4.31	245.73	556.85	4.1	6.68	16.27	6.38	492.82	3	125.12	0.52	4.88	3.44	15.29	14.57	400.4	602.2	2.84	3.12	112.62	3.41	51.28	72.31	4.45	61.45	632.27	142.71	26.88	52.58	0.96	637.43	251.16	153.78	302.25	2387.35	9702.31	142.87	153613	952.82	39.45
15	8.41	32.6	1.16	1.99	0.92	955.04	89.07	75.4	96.15	0.81	53.8	504.76	6.13	3.27	24.36	4.1	399.59	3	106.86	0.52	4.59	3.44	1.36	5.45	6.3	353.65	3.32	3.12	124.6	2.08	51.28	84.54	9.87	129.19	580.93	119.28	47.46	117.76	0.96	612.06	176.53	2.88	169.77	724.7	7074.57	100.46	112065	1701.01	26.9
15	64.6	464	0.779	16.4	0.92	1288.14	57.21	54.46	73.45	1.07	53.8	364.6	1.84	2.56	6.45	4.21	215.13	3	47.61	0.52	3.62	3.44	1.36	5.45	9.59	462.18	2.76	3.12	84.64	0.65	51.28	48.39	0.32	28.67	247.18	72.99	12.84	54.3	0.96	328.39	676.35	2.58	197.36	1282.93	12055.3	179.43	105752	1302.82	24.75
15	109	1180	11	63.7	0.92	1289.57	122.85	83.4	286.13	2.89	53.8	2051.94	10.96	9.43	17.47	7.81	3157.4	3	88.73	0.52	6.72	3.44	4.91	17.48	27.22	476.42	8.56	3.12	265.47	5.84	51.28	231.45	18.2	260.01	2370.32	125.2	58.09	170.6	0.96	1019.93	930.31	7.25	197.12	2865.47	12115.6	189.31	218146	2025.85	53.39
15	66.8	430	0.933	9.33	0.92	2470.43	81.28	85.06	127.49	4.37	74.05	497.43	1.29	15.08	16.79	5.46	327.1	3	71.52	0.52	5.25	3.44	1.36	8.61	12.72	463.29	5.33	3.12	171.73	22.46	51.28	71.58	7.76	122.73	1822.47	152.05	49.67	56.94	0.96	490.79	285.43	3.55	204.04	1256.03	10392.2	108.9	180007	1104.85	28.39
15	63.7	251	0.908	35.3	0.92	1869.15	89.63	80	321.08	5.32	53.8	803.16	6.99	9.85	23.33	5.3	3191.68	3	216.21	0.52	6.34	3.44	*0.38	21.13	13.06	522.27	5.14	3.12	179.86	6.04	51.28	131.36	14.46	275.32	1144.33	157.04	73.28	161.21	0.96	1300.2	445.35	7.54	268.33	5151.23	11856	227.55	167528	1330.72	44.65
15	66.9	79	2.05	51	0.92	1075.22	42.85	72.45	149.37	5.15	161.33	3451.82	8.65	15.47	14.39	5.37	2586.49	3	227.78	0.52	4.29	3.44	25.04	6	29.53	464.64	5.71	3.12	392.79	2.97	51.28	233.23	6.53	94.25	839.22	132.55	62.04	46.62	0.96	1392.13	170.75	4.87	218.12	3008.21	17867.8	166.91	274959	1567.4	37.39
15	37.3	105	1.09	1.11	0.92	652.76	66.03	53.27	135.09	0.76	53.8	593.49	1.84	4.59	8.96	4.16	1013.82	3	84.35	0.52	3.82	3.44	0.49	1.1	11.83	472.13	0.5	3.12	106.59	1.39	51.28	88.03	1.39	85.47	509.82	66.49	34.43	52.34	0.96	1052.13	26.89	4.04	264.35	2088.28	13733.3	86.58	132423	1324.17	24.54
15	26.5	107	1.99	19.2	0.92	1585.91	73.58	78.08	110.24	0.76	53.8	487.39	5.24	4.96	13.37	4.41	378.7	3	80.43	0.52	4.7	3.44	1.36	4.89	1.57	356.84	0.1	3.12	87.1	1.43	51.28	65.33	3.02	66.18	797.97	136.92	28.52	45.26	0.96	629.57	344.71	3.65	184.51	1597.65	12643	61.69	153325	1168.69	21.5
15	7.28	79.4	1.08	NaN	0.92	359.87	36.56	68.22	119.86	2.52	53.8	361.12	1.84	2.38	6.11	4.27	477.52	3	58.39	0.52	3.54	3.44	2.2	4.88	1.24	452.24	2.76	3.12	82.18	0.09	51.28	61.45	4.64	91.22	1126.73	101.2	31.38	62.54	0.96	345.07	146.27	3.43	223.17	1212.35	16669.6	56.25	121786	933.28	67.55
15	1270	783	20.5	79.3	0.92	1237.12	43.8	145.86	198.59	3.08	53.8	29366	14.67	10.32	47.08	10.02	1770.11	0.2	123.75	0.52	6.8	3.44	13.23	4.88	36.95	443.9	5.71	3.12	2256.99	0.98	51.28	130.41	18.67	137.62	1007.12	277.19	123.2	58.47	0.96	502.03	369.47	5.36	182.48	1135.26	7420.89	611.36	234188	1147.2	50.1
15	5.2	37.9	1.38	10.3	0.92	538.66	40.77	50.81	52.85	3.79	53.8	359.58	1.84	4.65	8.29	4.21	303.48	3	89.53	0.52	3.48	3.44	1.36	1.82	0.01	461.82	2.76	5.31	84.64	2.83	51.28	65.7	3.95	40.76	168.92	76.2	20.8	31.56	0.96	515.61	107.66	1.82	206.23	1580.44	12602.9	73.13	144472	955.61	21.61
15	21	121	0.691	12	0.92	478.87	36.7	53.51	105.19	1.62	53.8	766.18	1.84	4.13	3.63	3.37	439.56	3	85.27	0.52	2.78	3.44	2.04	4.88	1.24	486.37	0.1	3.12	161.22	0.82	51.28	63.86	2.51	28.48	624.27	74.6	20.21	63.73	0.96	698.42	181.26	3.6	204.82	3117.62	5778.85	78.86	155146	1074.61	26.15
15	134	222	1.18	36.3	0.92	1525.44	58.61	83.07	252.64	3.85	119.23	1096.56	10.66	9.27	30.26	5.07	3533.95	7.39	168.89	0.52	4.45	12.57	11.39	25.89	24.36	551.58	3.99	1.5	229.26	2.08	51.28	171.23	16.21	140.55	1121.69	184.38	51.1	70.66	0.96	1482.51	233.48	6.76	273.35	10993.1	19390	139.51	185996	1818.07	59.83
15	335	635	1.39	26.2	0.92	1898.43	54.57	78.26	346.98	2.46	128.48	546.43	0.84	6.96	17.47	4.73	2536.19	3	115.2	0.52	4.32	3.44	15.84	12.73	15.18	511.69	0.5	3.12	156.54	0.9	51.28	111.36	5.29	113.06	1986.09	120.76	88.91	41.35	0.96	476.89	756.35	10.17	214.41	2593.15	21411.4	381.01	220204	1363.29	45.16
15	394	113	1.79	15.6	0.92	588.65	59.58	52.05	141.59	0.76	53.8	344.12	1.84	3.02	3.13	4.33	234.32	3	94.25	0.52	4.07	3.44	1.36	4.88	3.8	446.11	0.5	3.12	82.18	0.38	51.28	31.98	4.64	57.02	928.29	117.04	23.45	36.25	0.96	201.95	452.22	3.89	191.87	1000.36	9320.2	67.34	158335	1002.51	21.94
15	42.3	135	2.64	21.4	0.92	880.66	72.69	50.05	138.99	2.27	107.69	465.78	3.14	6.21	8.63	4.49	1361.1	3	65.84	0.52	3.82	3.44	11.48	0.25	5.36	295.93	0.9	3.12	90.78	*1.23	51.28	165.04	3.45	52.6	541.37	104.24	20.71	21.7	0.96	1520.49	168.87	4	132.39	1156.99	2131.72	164.76	167597	1674.54	22.05
15	12.7	54.1	0.322	3.16	0.92	1069.28	55.82	46.39	262.92	0.76	53.8	471.18	1.43	1.87	10.99	4.21	1526.58	3	72.8	0.52	3.17	3.44	1.36	2.49	24.31	450.89	2.76	3.12	92	1.39	51.28	56.79	2.51	76.52	874.52	85.71	27.5	69.4	0.96	655.93	252.55	11.14	202.9	2250.17	11564.6	63.4	35977.3	1211.78	28.5
15	82.4	176	2.34	35.7	0.92	2075.07	51.98	84.23	171.72	2.68	479.69	1015.34	11.83	10.51	24.19	4.97	2720.65	3	137.97	0.52	3.91	3.44	7.92	16.15	17.47	514.64	4.57	3.12	212.13	1.78	51.28	232.99	7.92	118.75	2173.81	165.53	35.58	95.91	10.75	2423.01	467.32	5.2	232.26	6954.14	15575.9	92.45	143237	1992.67	40.17
15	27.7	354	1.16	17.3	0.92	2049.43	92.49	106.59	2690.19	5.19	192.18	1363.6	14.42	10.22	71.43	7.23	1754.36	6.05	216.81	0.52	9.11	3.44	6.59	29.96	195.5	460.14	5.09	3.57	299.79	3.47	51.28	184.26	40.81	166.71	2235.29	346.39	64.55	61.54	0.96	1994.6	146.9	172.72	501.52	4367.38	16633	219.73	168695	1440.4	137.13
15	12.5	53.1	0.92	33.7	0.92	293.65	12.09	60.22	90.71	1.46	53.8	341.29	1.84	3.2	19.42	1.93	521.11	3	101.33	0.52	2.63	3.44	4.64	16.05	*0.61	367.87	5.34	1.97	145.9	2.63	51.28	33.11	2.48	42.66	404.33	114.04	46.32	15.29	0.96	302.66	104.07	2.19	164.7	1044.86	4243.49	58.75	90907.6	585.6	27.77
15	112	93.5	1.01	267	33.52	905.25	55.7	193.28	11452.6	10.95	1560.05	10627.6	43.76	27.55	152.83	17.02	16667.5	22.11	236.47	0.92	13.89	71.44	133.62	20.94	13104.9	607.02	15.51	7.57	861.32	1.42	694.04	535.32	43.97	705.51	5522.22	775.78	172.89	395.32	31.42	7144.61	1039	4872	2435.49	12244.6	8999.18	757.95	203460	2175.94	57.76
15	14.1	25.7	0.886	107	0.92	945.21	36.21	116.04	121.57	5.97	53.8	2496.93	7.73	8.9	29.27	6.28	1937.19	3	191.7	0.52	4.88	3.44	1.36	13.83	15.06	456.09	11.97	2.84	266.63	19.14	51.28	187.78	10.47	245.33	2698.73	204.44	61.57	34.25	0.96	2093.46	280.44	3.54	188	7959.6	17610.4	204.01	355382	1267.35	47.72
15	42.1	351	0.971	11.3	0.92	1341.47	87.9	99.25	108.7	2.25	53.8	672.45	1.84	10.73	30.65	5.19	600.79	3	283.99	0.52	6.76	3.44	0.56	39.23	28.61	427.89	3.87	3.12	152.81	2.19	51.28	93.06	13.51	145.91	2254.98	212.4	65.71	57.51	0.96	378.89	543.23	3.12	209.33	1674.32	5418.02	290.97	287312	1112.11	37.87
15	7.19	110	1.01	2	0.92	959.46	40.15	74.79	395.42	0.52	53.8	888.01	1.84	5.5	14.18	2.48	734.32	3	153.69	0.52	4.33	3.44	3.72	4.88	19.73	576.65	1.44	3.12	154.79	1.42	51.28	62.03	5.27	73.42	881.24	143.56	43	57.22	0.96	805.97	325.87	10.96	256.14	2005.23	10459.6	96.16	167426	854.61	36.98
15	16.4	197	0.863	46.7	5.13	978.73	107.08	83.47	791.91	5.12	398.98	1017.77	11.92	9.2	46.96	6.43	1487.4	4.89	152	0.52	8.3	3.44	1.94	10.61	650.97	482.98	6.34	3.46	176.46	4.12	51.28	310.83	17.72	232.58	992.51	352.47	49.97	199.18	6.43	3935.16	315.31	32.19	232.17	6772.6	18431.5	213.77	290017	1673.15	66.89
15	76.7	201	1.11	13	0.92	2214.06	42.58	90.75	265.62	1.71	53.8	1375.02	4.6	7.53	27.89	5.5	1195.91	3	225.49	0.52	4.89	36.89	0.8	13.38	15.58	446.66	4.23	3.12	212.81	5.74	51.28	169.95	11.01	161.5	1352.76	166.57	51.93	43.86	0.96	1274	399.08	7.89	239.52	9922.3	8925.04	197	324653	1546.74	47.94
15	14.3	118	0.928	5.9	0.92	978.85	69.14	74.17	401.45	0.86	53.8	750.12	1.84	2.72	14.82	3.68	384.86	3	92.24	0.52	4.89	3.44	1.36	4.88	7.29	419.22	3.75	3.12	100.32	3.81	51.28	70.18	7.31	86.61	540.53	105.16	28.47	42.58	0.96	778.5	121.2	11.13	202.08	1937.26	9681.13	151.06	165179	1005.59	19.42
15	26.5	165	1	17.3	0.92	1529.66	53.97	81.48	100.94	1.24	53.8	828.73	1.84	2.9	22.28	4.97	662.44	3	101.98	0.52	5.3	3.44	13.04	1.89	26.03	400.86	4.6	0.17	119.19	5.35	51.28	98.19	8.88	117.12	8224.72	127.15	75.49	103.06	14.55	867.42	387.83	2.53	166.39	2050.08	10860.6	446.96	368702	1453.58	32.6
15	23.5	181	4.1	107	0.92	1604.82	50.24	65.29	241.41	0.76	53.8	674.4	1.84	2.97	13.54	2.54	1628.93	3	102.41	0.52	5.18	3.44	1.36	6.17	6.64	439.05	1	3.12	91.36	2.37	51.28	47.65	8.14	37.65	655.34	119.9	21.52	54.49	0.96	264.33	258.01	7.58	206.24	2180.1	9930.5	134.35	200406	851.55	40.45
15	8.06	257	1.53	14.8	0.92	1059.13	22.56	76.02	159.49	1.96	211.56	601.17	1.84	5.45	22.28	4.15	550.71	3	105.31	0.52	3.32	3.44	1.36	3.42	11.98	491.85	3.87	0.6	90.37	5.57	51.28	68.71	6.03	134.45	895.38	131.46	46.96	23.06	0.96	589.87	103.34	4.22	214.96	2224.85	13829.3	67.74	434452	1220.8	43.58
15	10.4	441	0.861	26.5	0.92	904.9	14.56	71.8	427.19	3.48	1522.97	1760.86	1.84	6.21	28.28	3.93	1937.19	0.15	129.14	0.52	3.06	3.44	1.04	7.2	20.01	480.82	3.15	0.43	277.36	2.25	51.28	81.07	7	138.61	854.9	217.67	41.48	32.08	0.96	520.53	148.83	13.19	217.21	9329.59	11986.4	104.89	309238	1233.83	58.43
15	9.3	160	0.693	4.39	0.92	961.93	25.56	86.77	108.52	4.48	53.8	2104.87	0.25	8.29	37.3	3.59	655.72	3	308.77	0.52	4.55	3.44	6.13	8.2	8.56	550.57	4.6	4.02	289.07	1.87	51.28	83.84	10.69	181.99	1794.73	309.51	71.27	33.05	0.96	355.15	504.35	2.69	229.37	2682.47	14821.9	101.89	366897	962.42	57.43
15	22.3	172	1.42	18.6	0.92	1812.35	21.03	65.98	133.92	1.79	53.8	340.91	1.84	3.4	16.09	3.65	358.5	1.29	135.3	0.52	2.96	3.44	0.93	4.88	9.17	386.24	9.11	4.02	91.36	5.69	51.28	53.14	3.73	39.61	693.23	110.36	19.24	50.82	0.96	412.74	547.54	3.9	183	1393.6	10466.4	116.23	134683	1026.17	47.61
15	24.2	97.1	0.493	19.1	10.57	516.36	31.26	123.48	7501.91	10.59	1022.93	1343.21	14.05	11.6	74.11	8.74	778.38	3.77	204.26	0.05	7.33	13.69	10.38	10.14	18.42	409.14	5.34	6.05	249.04	3.47	51.28	120.37	23.87	139.22	1975.83	313.85	44.85	48.5	0.96	1004.8	342.75	673.14	274.06	4420.93	16249.2	213.24	279104	1252.35	78.22
15	4.78	41.4	0.8	0.742	0.92	540.71	37.34	46.63	67.44	3.23	53.8	682.57	1.84	1.76	26.6	2.1	367.38	3	44.53	0.52	2.84	3.44	1.36	4.88	1.3	352.76	1.55	3.12	55.34	1.36	51.28	53.77	3.88	12.64	180.21	83.9	3.32	58.15	0.96	367.23	92.98	2.19	146.68	2714.65	10088	133.31	132404	952.82	23.26
15	61.8	800	0.706	32.9	0.92	979.32	49	76.33	73.79	0.76	53.8	544.23	1.84	2.92	13.54	2.79	648.98	3	93.22	0.52	4.56	3.44	8.79	4.88	18.8	415.23	4.72	3.12	95.35	1.13	51.28	58.3	6.69	62.28	1260.77	138.6	35.15	19.62	0.96	302.11	54.6	1.75	187.62	934.04	5981.52	132.79	282897	938.52	25.74
15	339	310	1.34	47.4	0.92	1820.24	48.7	90.23	219.68	3.36	249.44	493.02	0.67	8.24	30.26	3.84	628.54	1.63	266.29	0.52	4.41	3.44	6.54	13.83	26.03	365.15	7.11	2.98	127.11	1.36	51.28	159.06	12.96	72.91	2429.73	173.43	30.3	73.14	0.96	1038.71	1671.31	6.21	201.73	5759.14	14405.9	224.78	253144	1746.21	52.74
15	33.5	101	1.33	22.2	0.92	969.26	25.55	61.15	154.2	1.5	798.13	2265.99	3.09	3.37	18.59	4.04	614.73	3	91.16	0.52	3.4	3.44	1.36	4.88	8.33	600.37	4.23	1.11	350.38	0.94	51.28	109.87	6.08	22.84	537.33	137.89	28.52	12.68	0.96	1985.19	165.76	4.5	227.22	3281.93	58395.1	106.26	398651	1479.06	36.64
15	39.4	62.6	1.03	42.1	0.92	498.7	35.52	72.6	128.1	0.98	478.85	4520.93	6.54	4	34.57	4.1	1711.59	1.63	98.52	0.52	4.33	3.44	12.11	14.28	38.07	519.21	4.97	0.98	516.84	3.23	51.28	234.35	9.73	159.42	412.6	148.49	64.03	34.81	0.96	1171.59	129.3	3.59	193.63	6399.19	23459.7	187.12	381605	1433.43	47.05
15	18.4	133	1.26	NaN	0.92	50.47	44.68	78.72	87.01	0.75	53.8	757.17	1.84	2.3	24.29	3.04	1165.24	3	104.56	0.52	3.97	3.44	0.09	0.85	5.83	334.27	4.29	1.97	110.26	1.36	51.28	115.35	27.82	184.97	664.32	108.14	33.09	98.5	0.96	1137.55	380.83	3.19	218.95	4700.13	12853.2	69.7	184493	1482.99	32.04
15	11.4	292	1.3	20.3	0.92	1379.41	24.92	89.97	323.82	3.19	53.8	1481	1.84	6.06	30.06	3.82	1334.49	0.07	150.21	0.52	4.25	3.44	11.46	4.88	15.72	424.44	3.75	0.26	262.72	1.36	51.28	87.84	7.73	145.21	1470.6	211.08	46.91	27.57	0.96	489.93	332.26	9.38	207.8	2123.36	16633	103.39	253593	894.47	50.62
15	19.5	223	0.651	6.59	0.92	1417.98	70.44	67.35	85.78	0.76	53.8	482.75	1.84	4.1	10.01	3.79	721.5	3	130.84	0.52	5.26	3.44	1.36	5.64	4.94	482.98	1.55	3.12	71.39	1.25	51.28	40.48	9.57	62.03	1472.75	139.31	24.15	64.83	0.96	146.08	441.46	1.82	213.66	2692.96	16678.4	93.81	236066	904.57	38.32
15	34.4	137	0.878	44.4	0.92	1242.95	41.32	60.97	382.3	1.15	43.78	533.12	1.84	1.98	10.46	2.52	536	3	100.68	0.52	3.01	3.44	1.36	1.56	14.97	387.34	2.22	1.43	83.39	1.3	51.28	53.69	5.57	2.59	865.18	115.51	8.87	59.43	0.96	967.46	304.82	13.12	186.35	3023.96	16845.9	48.25	273023	1173.61	31.14
15	57.6	616	1.37	61.2	2.25	2887.94	52.1	78.43	174.49	4.13	206.16	576.89	1.84	5.81	34.38	4.07	1078.88	3	252.37	0.52	4.26	3.44	0.61	12.47	8.23	508.76	3.04	0.04	101.32	1.3	51.28	82.15	13.51	148.57	941.1	173.43	50.23	28.07	0.96	851.71	767.48	5.18	214.13	5697.06	10864.3	127.05	326399	1229.33	51.74
15	19	63.2	0.485	NaN	0.92	1145.36	11.53	96.94	220.57	0.61	53.8	424.8	1.84	7.98	31.24	4.04	414.58	3	105.1	0.52	3.87	3.44	7.79	4.88	21.13	888.79	1.88	0.07	111.25	2.19	51.28	52.05	7.36	522.8	153.01	222.93	113.81	31.19	30.04	275.26	108.56	5.77	253.13	279.91	168.08	39.7	104184	1390.5	31.14
15	18.3	130	1.02	6.09	0.92	1802.74	46.71	73.23	83.66	1.06	53.8	638.68	1.84	5.61	23.49	3.56	1081.54	3	77.38	0.52	4.34	3.44	12.11	4.88	5.6	488.66	4.05	3.12	113.24	1.25	51.28	54.94	11.76	153.96	8339.09	151.3	72.78	83.72	0.96	684.38	842.42	2.13	226.99	1276.9	35524.5	144.01	552655	1079.9	35.18
15	29.2	88.7	0.787	21.9	0.92	656.98	48.3	65.98	105.52	0.76	53.8	1197.91	1.84	1.53	19.01	2.48	572.42	3	66.31	0.52	2.86	3.44	1.36	4.88	2.65	447.1	2.57	3.12	178.43	1.01	51.28	74.28	4.87	17.5	630.87	80.79	14.43	36.7	0.96	601.34	155.24	2.78	211.89	5281.71	22415.6	98.18	293892	1294.96	27.43
15	19.4	104	1.12	3.1	0.92	921.67	102.63	66.15	52.63	0.75	53.8	3470.83	1.84	15.95	14.4	3.18	593.75	3	51.08	0.52	4.2	3.44	1.36	2.21	0.61	509.45	1.55	3.12	363.98	1.01	51.28	43.17	9.94	77.27	186.58	114.78	36.19	27.06	0.96	457.91	34.55	1.31	194.15	1279.39	18394.3	136.77	166934	1015.57	26.64
15	48.7	202	1.81	32.2	0.92	45.47	0.55	10.16	14.52	0.76	53.8	40.84	1.84	4.2	26.6	0.96	12.64	3	6.6	0.52	0.36	3.44	1.36	4.88	1.44	9.19	2.76	3.12	25.56	0.88	51.28	*1.21	4.64	1.24	89.37	8.2	1.08	1.76	0.96	9.8	28.24	0.33	5.64	131.99	115.71	5.12	641.88	29.96	4.52
15	191	134	2.27	23.5	0.92	1301.35	53.89	138.95	331.08	0.7	53.8	1699.96	9.69	16.9	38.35	4.83	5284.1	3.95	241.21	0.52	6.98	3.44	121.39	8.87	167.69	315.58	2.79	3.12	248.23	1.24	51.28	112.61	13.47	648.8	1458.56	137.86	118.51	86.02	0.96	464.38	1148.7	10.37	162.47	894.24	1297.85	280.13	218670	2155.96	128.04
15	10.1	40.2	0.885	1.99	0.92	718.47	57.23	81.89	230.23	0.67	53.8	1785.07	3.3	5.9	14.84	4.53	850.42	1.9	144.85	0.52	5.25	3.44	1.36	13.38	8.86	587.52	1.59	3.12	188.49	3.15	51.28	74.27	7.86	141.32	556.64	122.35	43.38	63.36	0.96	705.59	120.83	7.38	281.29	2675.09	9810.92	100.98	195790	1503.7	69.1
[truncated: 3 more columns]

## Sheet: Figure 2e,f and Supp
Figure 2e,f
Supplementary Table 1 and Supplemenatary Table 5 and Supplementary Figure 3
COVID-CNS
pg/mL values
Group	NfL	GFAP	Tau	UCHL1	IL-1α	IL-1β	IL-1RA	IL-2	IL-2Rα	IL-3	IL-4	IL-5	IL-6	IL-7	IL-8	IL-9	IL-10	IL-12(p70)	IL-12(p40)	IL-13	IL-15	IL-16	IL-17A	IL-18	TNF	LTα	IFN-α2	IFNγ	CXCL1	CXCL9	CXCL10	CXCL12	CCL2	CCL3	CCL4	CCL5	CCL7	CCL27	LIF	M-CSF	MIF	PDGF-bb	SCF	SCGF-β	TRAIL	VEGF	Eotaxin	FGF-basic	G-CSF
Neuro-COVID	2100	792	7.34	110	11.82	4.83	727.7	3	81.72	0.52	3.5	3.44	1.36	4.88	2.64	398.44	2.76	0.66	196.25	0.88	51.28	39.85	0.55	80.7	25.21	538.75	1.84	2.68	53.8	269.97	667.39	861.12	61.26	5.64	199.23	21588.3	0.96	886.05	80.63	31.89	284.53	1316.78	115.67	124848	23.29	40.64	46.42	69.93	153.54
Neuro-COVID	38	187	1.14	6.91	6.86	3.49	549.24	3	50.42	0.52	4.21	3.44	4.35	4.88	6.36	476.27	2.76	1.9	95.76	0.88	51.28	39.98	2.91	64.13	23.48	651.25	1.84	2.74	53.8	289.93	2234.88	1094.77	46.03	1.98	222.04	18887.8	0.96	642.98	114.49	29.15	177.65	1289.23	92.98	137815	16.3	40.64	66.07	52.99	74.81
Neuro-COVID	18.9	130	1.02	2.43	0.66	3.24	96.41	3	40.01	0.52	5.43	3.44	1.36	4.88	7.42	361.13	2.76	1.23	83.6	0.88	51.28	58.12	1.79	34.39	25.74	466.9	1.84	1.45	53.8	141.3	181.27	1063.33	41.81	4.97	181.5	22110	0.96	800.77	77.45	11.56	380.23	1506.53	53.82	62820.4	14.38	40.64	113.25	58.74	146.84
Neuro-COVID	72.5	500	1.19	11.1	6.33	2.58	799.24	0.33	113.89	0.52	3.67	3.44	1.36	4.88	11.24	349.17	2.76	0.98	141.68	0.88	51.28	130.5	0.08	68.63	27.99	522.69	1.84	4.56	53.8	216.94	282.87	1031.68	35.26	7.41	193.7	11769.4	0.96	1183.03	127.27	38.9	526.64	1700.11	80.84	117098	15.17	40.64	12.62	68.25	223
Neuro-COVID	1530	3190	4.56	66.2	8.84	2.7	930.68	3	51.6	0.52	4.63	3.44	1.36	7.08	2.89	613.68	0.95	3.12	108.75	0.89	51.28	51.34	6.96	59.67	40.69	982.41	1.84	5.23	53.8	188.46	692.65	1584.34	47.85	4.37	281.35	12551	0.96	621.56	70.04	22.42	393.18	3295.77	75.62	298930	24.4	40.64	65.42	69.98	134.1
Neuro-COVID	75.7	103	0.97	3.08	9.19	2.63	366.69	3	58.11	0.52	7.31	3.44	1.36	16.06	3.83	626.28	1.88	3.12	82.6	1.77	51.28	42.36	9.85	18.06	31.06	1019.54	1.8	3.43	53.8	413.6	434.54	1217.36	24.32	1.75	270.87	26467	0.96	1331.02	79.24	6.94	316.19	1954.48	62.3	167446	19.66	40.64	190.91	68.34	64.56
Neuro-COVID	12.9	105	0.903	NaN	6.33	4.35	386.38	3	39.38	0.52	2.13	3.44	1.36	4.88	1.56	360.94	2.76	1.02	44.44	0.88	51.28	25.77	4.64	187.69	17.18	493.71	1.84	0.92	53.8	138.12	996.53	651.32	10.49	1.25	195.65	4816.96	0.96	338.82	116.64	56.02	173.79	989.7	45.41	119015	30.42	40.64	10.61	57.78	30.84
Neuro-COVID	23.5	153	1.38	5.31	28.37	4.57	3543.14	1.63	113.32	0.52	5.93	3.44	1030.61	11.17	9.94	544.86	60.54	3.12	277.96	1.5	51.28	84.46	10.84	18.36	67	979.45	5.54	14	53.8	2853.57	17022.8	2088.09	86.28	18.9	259.54	11264.6	0.96	1443.38	130.97	28.82	521.7	3160.83	119.18	405814	31.91	62.5	72.73	106.62	475.59
Neuro-COVID	21.5	73.1	2.12	0.954	8.96	3.61	425.26	0.62	89.04	0.52	2.42	3.44	1.36	4.88	5.73	406.94	1.03	1.97	104.99	0.88	51.28	51.34	2.54	76.14	26.92	502.07	1.84	3.44	53.8	566.28	2004.57	1069.28	13.41	1.86	190.15	9609.49	0.96	1226.09	74.24	31.59	774.74	1623.88	95.3	102224	14.1	875.75	28.4	63.73	47.47
Neuro-COVID	54.4	679	1.4	7.34	43.15	3.92	818.91	3	75.4	0.52	3.88	3.44	1.36	4.88	2.8	417.72	2.76	2.05	256.55	0.88	51.28	24.25	5.96	27.55	37.55	518.53	1.84	2.52	53.8	262.96	544.17	774.22	17.69	4.99	182.71	16003.8	0.96	735.74	122.34	20.93	213.85	987.65	110.67	49881.9	12.2	40.64	36.95	82.08	102
Neuro-COVID	286	758	9.52	44	21.72	9.76	16139.6	4.99	278.7	0.52	6.02	3.44	131.65	8.97	26.82	476.98	26.63	4.32	292.66	0.63	56.58	558.78	11.8	563.96	117.77	639.25	15.95	31.78	80.03	1035.74	24854.8	1994.54	280.76	15.21	200.87	26467	7.26	3083.11	189.62	291.14	1207.09	2755.15	1882.38	337010	35.07	40.64	72.67	112.83	553.83
Neuro-COVID	860	86.1	2.03	44.8	6.83	4.76	459.13	0.03	99.17	0.52	3.78	3.44	0.79	6.36	9.97	416.4	4.1	11.01	618.28	1.72	29.29	94.18	7.42	15.43	44.77	586.31	1.84	3.06	53.8	264.59	389.09	1206.7	24.95	3.53	194.13	26467	0.96	787.01	91.76	32.83	722.58	2528.52	164.66	219070	27.29	40.64	48.17	62.45	199.61
Neuro-COVID	NaN	NaN	NaN	NaN	2.48	7.05	446.91	1.68	114.25	0.52	3.43	3.44	18.87	4.88	15.76	481.02	2.76	4.1	206.89	0.7	189.81	87.92	5.68	86.5	43.68	669.39	2.94	0.61	152.3	101.95	715.46	1619.24	86.09	1.35	183.24	26467	0.96	1138.31	102.52	40.26	666.47	1505.93	99.37	345076	16.38	151.44	31.4	56.78	90.01
Neuro-COVID	117	307	8.08	393	19.77	3.66	132.62	0.18	250.43	0.52	4.29	3.44	1.36	4.88	13.74	442.37	2.76	3.74	153.87	0.88	51.28	80.31	4.75	177.99	33.53	634.36	1.84	6.98	53.8	1106.87	750.38	950.75	27.75	6.62	206.91	30099.5	0.96	437.34	149.22	66.15	439.71	1524.31	133.79	205021	17.54	40.64	49.26	68.76	195.8
Neuro-COVID	413	316	1.36	9.33	46.88	5.1	706.39	1.36	67.01	0.52	5.51	3.44	1.36	4.88	8.47	409.4	2.76	1.23	197.4	0.88	51.28	82.36	9.17	23.38	38.49	533.69	4.11	4.98	900.51	45.12	90.15	914.16	13.56	100.09	191.03	15636.9	0.96	414.19	169.03	11.54	341.61	1409.43	63.64	129796	15.62	40.64	11.57	83.39	2821.32
Neuro-COVID	110	128	2.52	20.9	43.65	11.59	857.34	1.81	74.89	0.52	7.3	3.44	1.36	11.07	13.58	676.39	2.76	1.38	129.28	0.88	51.28	156.19	15.47	41.94	41.96	813.4	10.07	5.75	53.8	176.29	902.93	1431.13	144.97	4.42	273.34	23795	0.96	1756.04	178.07	29.61	1081.43	2760.69	178.22	165959	48.18	2803.77	103.71	89.72	192.19
Neuro-COVID	690	155	2.95	64	39.41	6.42	1649.71	1.77	304.79	0.52	5.57	3.44	1.36	4.88	9.77	378.94	2.76	1.42	163.47	0.88	51.28	104.46	8.91	177.79	40.91	503.4	6.81	8.6	53.8	2895.45	20939.2	971.88	45.03	6.61	193.41	13890.1	0.96	4134.15	186.99	96.27	461.95	687.01	424.92	108705	15.73	40.64	43.37	112.43	180.28
Neuro-COVID	32	121	1.08	34	18.75	3.98	447.48	3.44	66.19	0.52	4.28	3.44	1.36	4.88	16.18	510.1	2.76	7.37	135.51	0.88	51.28	72.4	2.47	31.01	38.07	646.67	1.84	4.9	1021.9	92.78	416.58	1146.32	11.71	16.68	246.68	21076	0.96	764.71	113.05	24.28	798	1862.56	80.66	192199	16.61	40.64	54.44	67.57	387.61
Neuro-COVID	16.2	98.3	1.2	12	13.63	3.39	476.02	0.69	174.81	0.52	4.53	3.44	23.6	4.88	8.47	498	2.76	10.44	93.08	0.88	607.52	52.2	15.47	18.74	25.85	703.89	1.84	4.66	1047.8	106.85	321.64	1082.44	56.63	2.58	221.68	15074.3	0.96	1042.49	159.87	25.26	408.81	2879.03	47.85	166254	19.75	40.64	46.11	62.83	72.8
Neuro-COVID	54.7	55.4	1.37	12.4	10.26	3.61	259.44	0.95	101.39	0.52	2.63	3.44	6.94	4.88	22.84	466.74	2.76	7.33	129.28	0.88	51.28	37.7	4.64	51.19	29.92	631.47	1.84	3.06	53.8	70.55	327.95	874.35	8.69	18.08	223.06	15879.3	0.96	530.98	70.17	35.45	412.43	1798.69	42.11	115249	21.74	40.64	16.39	65.5	393.86
Neuro-COVID	32.3	46.9	1.29	2.81	10.08	3.48	1981.86	6.98	84	0.52	4.05	3.44	1.36	11.73	6.24	541.54	7.42	3.12	108.75	2.35	51.28	61.85	9.18	116.03	64.71	938.06	6.32	7.42	53.8	3336.42	5492.73	2167.83	72.17	6.18	276.28	6268.39	0.96	953.44	68.89	32.35	1044.04	2447.73	139.59	310525	30.53	40.64	89.08	65.8	160.28
Neuro-COVID	866	312	2.18	33.6	18.06	3.34	445.71	1.96	53.45	0.52	4.98	3.44	1.36	10.04	5.78	526.78	1.79	12.04	104.4	1.79	51.28	52.64	8.46	60.05	35.14	1032.35	4.43	5.48	53.8	413.77	788.52	1799.92	79.09	2.63	292.08	6515.17	0.96	2208.55	95.92	13.48	352.29	4990.86	48.64	244052	23.88	40.64	66.72	87.64	85.2
Neuro-COVID	343	411	1.95	14	34.15	3.37	377.55	1.29	84.36	0.52	4.3	3.44	2.11	13.38	3.63	658.23	2.38	6.85	129.33	1.5	51.28	59.59	9.08	90.24	61.32	1025.8	4.59	12.36	49.94	502.25	753.53	2085.76	40.99	6.37	280.58	26467	0.96	1137.29	103.39	27.53	521.14	2694.01	116	275428	29.33	40.64	78.32	82.8	190.52
Neuro-COVID	373	798	2.51	18	6.77	2.66	298.95	0.27	83.64	0.52	5.56	3.44	1.36	10.04	1.21	530.09	1.59	3.12	335.06	1.06	51.28	111.28	12.44	20.02	27.73	921.86	3.13	5.48	53.8	216.76	580.2	1897.73	27.64	2.07	265.92	26467	0.96	1619.22	57.38	12.58	695.76	1133.26	129.85	194430	15.06	98.12	160.84	65.51	100.45
Neuro-COVID	389	374	2.94	19.4	9.37	2.95	225.36	0.02	37.58	0.52	5.38	3.44	1.36	9.46	2.26	588.43	0.69	3.12	65.05	0.65	51.28	41.67	6.37	13.48	29.52	1071.94	0.37	1.23	53.8	84.75	151.84	1262.02	19.19	1.42	251.79	31141.8	0.96	1151.84	76.37	7.57	316.8	1913.67	63.65	193775	17.41	40.64	105.55	72.37	42.47
Neuro-COVID	305	99.5	1.24	5.48	5.76	2.57	263.05	3	41.69	0.52	5.52	3.44	1.36	8.87	1.05	606.78	1.17	13.02	49.6	1.24	51.28	40.38	8.67	9.02	17.08	959.03	1.84	2.86	53.8	178.65	257.19	1268.41	15.19	1.64	277.08	7200.79	0.96	837.56	55.66	8.14	217.71	1747.16	88.73	181591	20.09	40.64	135.56	57.46	63.62
Neuro-COVID	78.9	44.8	1.01	3.05	10.43	2.08	218.87	1.63	38.72	0.52	3.06	3.44	0.87	4.88	2.51	555.9	1.69	3.12	62.85	1.06	51.28	34.39	7.21	14.85	46.42	1015.23	3.46	6.74	362.52	97.23	328.78	2230.97	39.65	1.77	273.78	26467	0.96	950.15	39.54	5.03	282.7	2726.05	59.62	129046	16.49	40.64	34.84	64.93	55.35
Neuro-COVID	39	61.1	2.61	6.07	3.4	3.41	163.13	3	61.67	0.52	4.73	3.44	1.36	4.88	7.1	439.26	2.76	0.66	73.9	0.88	51.28	38.24	4.81	45.71	24.45	588.28	1.84	1.99	53.8	299.91	220.63	872.1	19.29	3.07	213.68	18810.7	0.96	602.62	71.8	25.36	268.18	1262.27	179.07	87437.5	15.51	40.64	95.5	52.36	113.28
Neuro-COVID	143	203	1.41	7.25	15.43	4.77	269.78	1.4	93.3	0.52	6.71	3.44	1.36	4.88	22.17	423.58	2.76	1.34	203.12	0.88	51.28	85.68	10.01	34.06	29.28	581.82	1.63	4.4	53.8	234.81	858.75	1227.29	28.94	3.26	225.88	21408.1	0.96	1539.43	155.89	21.84	411.37	1958.28	73.1	189380	18.76	40.64	99.34	65.85	105.64
Neuro-COVID	39.5	337	1.51	NaN	26.6	1.57	171.06	3	44.52	0.52	2.91	3.44	1.36	4.88	5.93	491.84	2.76	3.27	108.91	0.88	51.28	31.09	4.38	18.33	22.78	681.1	1.84	4.2	53.8	293.31	510.94	1007.85	16.88	0.95	187.25	26467	0.96	597.89	67.09	17.08	208.22	2578.42	84.49	174590	13.24	40.64	46.78	43.59	85.11
Neuro-COVID	21	102	3.09	4.7	26.6	2.95	35.85	3	35.88	0.52	2.97	3.44	1.36	4.88	3.86	389.7	2.76	2.93	63.76	0.88	1.07	32.13	5.23	20.58	24.18	590.13	1.84	4.2	53.8	115.99	216.58	936.62	35.32	0.6	156.86	26467	0.96	858.68	65.9	16.31	213.35	869.83	129.47	127281	21.25	40.64	58.01	38.65	67.92
Neuro-COVID	14.6	108	3.82	6.69	26.6	3.61	235.19	1.23	59.63	0.52	3.43	3.44	1.36	10.71	6.87	564.34	2.58	4.08	74.47	0.5	14.51	34.81	8.75	41.51	26.78	697.43	1.84	4.2	53.8	496.76	749.42	1128.08	33.5	4.88	236.25	26467	0.96	422.58	67.49	26.58	286.08	924.3	130.65	175710	29.47	40.64	60.63	34.15	223.39
Neuro-COVID	18.4	89.5	2.79	2.92	0.99	3.61	459.13	0.98	81.49	0.52	3.91	3.44	1.36	4.88	6.29	373.61	2.76	3.71	142.58	0.18	19.86	91.54	4.82	48.99	40.98	522.29	0.35	0.94	53.8	435.33	465.19	1246.7	26.83	3.58	181.93	26467	0.96	1108.52	92.56	33.42	370.16	2187.64	194.04	172209	31.88	40.64	30.16	67.62	173.58
Neuro-COVID	16.5	123	2.01	NaN	0.47	3.2	181.76	0.01	49.03	0.52	5.64	3.44	1.36	2.55	5.57	434.14	2.76	3.12	101.25	0.09	51.28	56.19	8.23	23.78	27.38	658.35	1.84	4.2	53.8	141.13	171.41	855.18	24.44	1.43	184.61	26467	0.96	552.28	105.71	24.23	220.64	1436.33	169.3	181004	21.68	40.64	84.27	49.64	92.87
Neuro-COVID	21.7	142	1.73	0.701	26.6	2.46	171.06	0.46	37.5	0.52	2.83	3.44	1.36	4.88	5.76	467.05	2.76	4.51	76.77	0.18	0.42	35.51	4.41	9.44	17.79	611.65	1.84	4.2	53.8	321.77	237.44	872.54	17.13	1.29	194.4	26467	0.96	712.91	81.41	11.76	375.52	1539.16	58	111802	13.68	40.64	50.69	29.62	60.14
Neuro-COVID	14.9	48.7	1.91	10.4	0.53	2.31	244.66	3	44.29	0.52	3.67	3.44	1.36	4.88	5.14	426.13	2.76	3.12	69.12	0.88	51.28	39.36	3.75	18.04	29.88	606.89	1.84	4.2	53.8	182.59	255.91	800.89	31.6	1.2	175.69	26467	0.96	734.07	65.9	16.85	200.49	1734.8	97.5	182964	24.04	40.64	55.24	38.91	65.05
Neuro-COVID	15.2	38	1.65	6.94	1.78	4.79	612.32	0.18	105.35	0.52	5.11	3.44	1.36	0.81	9.18	444.76	0.57	3.5	150.24	1.34	51.28	72.81	6.42	14.5	36.38	575.08	1.84	3.29	53.8	408.88	687.71	1039.97	130.68	4.54	230.95	26467	0.96	1019.18	93.35	19.81	483.57	3465.97	240.63	217120	39.64	40.64	87.18	58.85	225.22
Neuro-COVID	43.7	109	1.98	13.1	26.6	1.28	125.07	3	46.97	0.52	5.98	3.44	1.36	4.88	11.96	436.09	2.76	5.6	111.2	0.76	24.89	63.02	5.99	38.7	31.68	553.76	1.84	4.2	53.8	170.36	443.86	1117.5	73.58	3	187.14	26467	0.96	726.35	103.31	18.29	311.29	1999.81	131.48	62961.2	17.9	40.64	93.31	56.25	121.85
Neuro-COVID	38.2	176	2.37	23.1	26.6	2.88	263.16	0.16	57.37	0.52	4.31	3.44	1.36	4.88	5.35	403.36	2.76	3.8	92.07	0.95	0.42	51.18	4.75	15.76	27.58	550.68	1.84	4.2	53.8	370.78	313.31	1019.21	26.77	1.55	155.13	26467	0.96	878.27	84.99	19.68	296.24	1904.87	171.63	147601	16.71	40.64	51.69	45.85	92.26
Neuro-COVID	19.6	69.3	1.77	17.6	26.6	3.5	307.3	3	58.82	0.52	5.14	3.44	1.36	5.18	6.82	380.68	0.76	5.24	141.05	1.46	51.28	31.44	8.27	15.29	24.58	531.03	1.88	4.2	53.8	225.49	189.71	845.63	43.33	1.37	154.01	26467	0.96	1389.01	216.05	15.97	170.24	792.35	112.73	71643.3	19.42	40.64	87.73	58.51	67.92
Neuro-COVID	22.9	80.1	1.4	5.72	0.66	2.73	298.69	3	52.54	0.52	4.42	3.44	1.36	4.88	5.18	456.28	2.76	3.37	104.32	0.88	51.28	54.63	5.23	41.34	32.98	638.84	1.84	4.2	53.8	168.26	298.82	945.2	50.54	1.2	174.61	26467	0.96	1043.97	240.9	25.86	224.99	2737.39	88.49	178928	20.74	99.38	39.87	60.84	76.52
Neuro-COVID	12.2	90.1	1.57	1.62	26.6	3.72	178.22	3	42.09	0.52	4.04	3.44	1.36	4.88	5.2	441.94	2.76	3.1	72.94	0.88	51.28	36.96	4.38	48.06	25.98	551.28	1.84	4.2	53.8	219.32	302.91	814.6	56.28	2	183.26	26467	0.96	771.24	127.25	29.22	174.92	1257.23	93.01	150500	32.46	40.64	72.48	56.08	101.25
Neuro-COVID	7.98	77.7	1.79	1.09	26.6	2.42	215.79	0.12	46.34	0.52	2.89	3.44	1.36	4.88	6.11	450.84	2.76	2.67	114.26	0.05	1.71	38.66	3.13	29.23	24.68	651.77	1.01	3.17	53.8	165.66	333.65	894.55	27.72	1.89	192.12	26467	0.96	684.08	78.62	24.54	228.98	970.41	70.12	202537	17.58	40.64	39.48	40.7	93.28
Neuro-COVID	32.3	50	1.23	9.84	26.6	2.62	48.53	3	47.29	0.52	3.07	3.44	1.36	4.88	4.18	508.07	2.76	3.08	80.59	0.88	51.28	26.82	4.54	14.32	19.89	703.79	1.84	4.2	53.8	109.64	226.2	1029.67	16.71	1.23	188.47	26467	0.96	715.87	74.64	11.99	148.16	1564.92	63.84	125351	17.58	40.64	42.25	40.2	75.29
Neuro-COVID	11.4	89.1	1.88	12.7	26.6	2.37	108.21	3	71.42	0.52	5.05	3.44	1.36	4.88	4.58	358.85	2.76	2.95	92.07	0.88	51.28	32.83	8.75	35.1	23.68	574.28	1.84	4.2	53.8	316.8	236.35	1040.88	28.34	1.5	165.84	26467	0.96	805.55	75.44	22.46	211.64	1084.62	130.34	152626	12.85	40.64	103.62	45.85	90.42
Neuro-COVID	18.8	108	1.6	21.5	2.88	2.82	292.89	0.33	84.59	0.52	4.26	3.44	1.36	60.49	8.89	482.88	2.76	3.25	130.34	0.88	1.07	52.37	7.21	50.66	37.18	728.97	1.84	1.66	53.8	372.23	296.26	992.55	59.71	1.64	190.33	26467	0.96	1398.99	107.7	29.93	260.54	1472.81	155.58	180746	21.14	893.5	44.7	66.74	90.42
Neuro-COVID	9.99	34.6	1.53	23.9	26.6	3.4	321.45	3	51.74	0.52	4.71	3.44	1.36	4.88	5.8	422.99	2.76	3.02	98.19	0.88	51.28	35.39	6.27	61.19	24.98	594.97	1.84	4.2	53.8	277.73	301.49	797.37	30.82	1.63	187.56	26467	0.96	810.26	84.99	30.41	167.55	1406.96	151.02	133312	21.25	40.64	78.52	52.01	110.84
Neuro-COVID	6.56	108	2.08	7.87	0.24	3.91	298.69	2.25	75.48	0.52	4.24	3.44	1.36	4.88	6.69	626.13	2.76	3.88	134.16	0.42	8.49	71.72	10.79	19.08	32.38	890.73	7.38	4.2	53.8	191.96	334.77	1310.81	10.15	1.72	225.34	26467	0.96	750.73	92.16	26.01	517.8	1627.33	165.19	168926	36.23	40.64	47.11	50.44	90.42
Neuro-COVID	5.74	38.5	1.15	6.69	1.34	7.69	545.89	0.04	53.82	0.52	4.09	3.44	1.36	4.88	10.62	378.75	0.08	7.2	130.34	7.19	1.71	85.6	6.2	45.62	32.58	481.75	1.84	0.94	53.8	252.4	827.44	1208.35	52.52	1.29	153.48	26467	0.96	470.49	128.85	15.94	488.16	3042.41	144.45	233180	27.56	62.09	54.61	57.13	78.16
Neuro-COVID	23.2	83.5	1.44	47.5	2.4	3.56	281.15	0.2	103.2	0.52	5.86	3.44	1.36	4.88	7.79	456.28	2.76	3.39	88.25	0.74	51.28	73.29	7.28	53.36	32.98	672.18	1.84	1.3	53.8	366.44	455.92	1070.94	29.96	2.39	198.23	26467	0.96	1407.64	127.65	41.31	298.59	917.35	274.26	133338	20.9	40.64	92.9	69.2	135.92
Neuro-COVID	7.11	42.5	1.6	2.95	23.64	6.92	675.98	2.94	114.85	0.52	6.97	54.87	1.45	18.77	19.57	1329.57	14.61	9.2	235.23	2.82	161.62	53.68	15.79	47.22	62.27	1637.23	10.6	75.65	561.15	122.81	205.9	1953.16	38.52	2.16	444.08	26467	0.96	585.34	237.69	29.99	319.14	2807.99	110.74	174011	37.91	636.81	57.53	117.69	140.6
Neuro-COVID	40.5	98	1.09	3.91	26.6	3.18	222.33	0.08	51.74	0.52	6.47	3.44	1.36	1.41	6.24	439.23	2.76	5.18	105.85	0.18	51.28	57.38	5.82	20.68	28.38	595.27	1.84	4.2	53.8	714.71	447.49	929.83	49.28	1.63	177.31	26467	0.96	959.4	117.67	14.7	236.22	1770.88	108.4	192600	25.46	40.64	111.96	51.82	90.42
Neuro-COVID	NaN	NaN	NaN	NaN	1.2	2.7	205.82	3	34.04	0.52	4.42	3.44	1.36	4.88	5.08	476.32	2.76	3.59	117.33	0.53	51.28	29.93	8.86	30.19	29.38	709.86	1.84	4.2	53.8	166.16	557.35	724.01	20.28	1.4	181.47	26467	0.96	932.33	90.96	22.76	184.01	1988.75	78.92	219882	18.99	40.64	70.01	52.01	90.63
Neuro-COVID	NaN	NaN	NaN	NaN	26.6	2.42	882.51	3	42.8	0.52	2.71	3.44	1.36	4.88	9.52	462.04	2.76	3.04	96.66	0.88	51.28	40.07	3.32	15.66	25.78	702.12	1.84	0.73	53.8	136.09	569.73	929.65	33.4	2.16	206.41	26467	0.96	631.03	71.46	15.33	258.11	2005.6	37.12	151295	24.57	40.64	21.04	41.44	118.18
Neuro-COVID	NaN	NaN	NaN	NaN	26.6	2.56	163.77	0.79	27.3	0.52	3.34	3.44	0.22	4.88	6.49	515.76	2.76	4.4	95.9	0.82	3.28	41.71	1.35	9.15	22.38	694.82	1.84	4.2	263.73	132.89	277.24	1040.15	13.38	1.85	205.32	26467	0.96	609.01	37.73	9.55	396.59	1112.3	93.06	128173	17.09	40.64	34.34	32.29	69.36
Neuro-COVID	23.7	97.5	1.84	8.14	2.56	3.02	441.99	0.56	93.55	0.52	3.55	3.44	1.36	4.88	7.53	501.81	2.76	3.5	124.21	0.44	10.61	81.81	5.36	58.27	35.78	691.7	1.84	0.61	53.8	698.95	694.79	1228.62	39.36	4.47	236.34	26467	0.96	834.52	100.52	30.78	341.45	2676.49	163.24	179131	24.25	40.64	32.97	61.17	203.88
COVID control	21.9	89.9	0.959	4.82	13.35	3.76	212.31	0.37	85.08	0.52	5.73	3.44	1.36	15.26	2.57	548.64	1.93	3.12	188.49	1.15	51.28	42.45	10.01	112.72	23.09	934.23	1.28	4.57	53.8	494.77	389.31	1309	52.8	1.81	242.09	6413.21	0.96	1080.45	111.44	36.98	264.17	3123.85	108.25	273651	19.06	40.64	131.89	74.43	66.44
COVID control	42.7	208	0.862	3.06	18.45	3.37	388.3	1.23	157.12	0.52	3.86	3.44	15.94	35.41	2.61	556.51	3.21	4.48	377.2	1.68	258.09	62.9	10.95	122.3	35.14	969.97	25.9	10.26	361.76	128.14	1102.73	1691.31	10.77	3.92	291.37	8205.26	0.96	703.71	174.61	45.9	413.94	12368	114.92	422697	23.54	470.27	22.59	141.7	151.73
COVID control	11.8	72.7	1.53	5.66	4.29	2.54	171.32	3	60.8	0.52	3.49	3.44	1.36	2.8	1.84	488.02	0.52	3.12	93.52	0.42	51.28	33.45	4.64	51.52	29.97	768.06	1.84	5.69	53.8	102.73	288.03	797.44	12.19	7.54	479.23	1950.86	0.96	632.17	137.86	17.34	69.71	2203.96	64.93	130730	18	40.64	24.03	69.98	171.57
COVID control	6.37	44.9	0.448	0.849	26.6	2.43	12.64	3	35.08	0.52	1.66	3.44	1.36	4.88	1.44	444.36	2.76	0.31	50.59	0.88	51.28	16.15	4.64	21.86	13.88	565.48	1.84	0.74	53.8	61.43	242.36	849.02	14.74	0.74	211.29	20057.5	0.96	235.31	6.95	10.73	159.93	1773.99	46.99	95254.6	16.13	40.64	32.6	35.83	30.84
COVID control	6.37	61.9	0.657	10.3	22.75	5.44	2900.12	1.96	102.4	0.52	5.65	3.44	3.73	21.18	4.9	534.45	6	8.82	214.14	14.66	51.28	65.61	9.38	123.69	59.16	954.44	6.79	11.57	53.8	390.36	8538.73	1803.38	57.92	3.26	248.54	26467	0.96	485.17	164.28	51.38	520.21	2739.9	102.19	330079	32.05	40.64	108.98	79.09	104.28
COVID control	27.7	194	0.845	NaN	18.06	4.56	455.87	0.93	54.5	0.52	9.35	3.44	24.78	29.41	10.28	534.45	2.79	3.12	292.79	1.74	51.28	67.79	15.84	37.25	43.68	802.15	4.91	5.69	53.8	315.47	487.42	1393.01	76.43	5.17	258.11	2201.45	0.96	1591.52	106.26	15.77	618.28	2501.12	132.48	342114	27.16	40.64	290.83	90.99	212.5
COVID control	53.3	404	1.25	5.32	45.88	7.09	344.7	3.9	266.34	0.52	5.28	7.6	197.17	4.88	20.98	790.73	10.83	1.23	577.05	0.88	51.28	96.03	10.85	207.6	72.13	933.26	1.84	10.93	53.8	1145.98	1285.95	1129.4	42.35	26.57	363.68	7722.36	0.96	940.99	148.54	73.26	302.27	7625.39	354.61	127684	44.33	40.64	35.77	120.26	488.97
COVID control	5.5	55.1	1.3	1.17	10.26	3.34	308.76	3	57.96	0.52	2.4	3.44	1.36	4.88	2.21	362.46	2.6	1.09	267.39	0.88	51.28	30.19	0.08	73.58	16.31	516.9	1.84	1.91	53.8	328.05	2344	780.15	11.79	1.33	190.39	11154.8	0.96	453.26	63.52	19.98	368.55	1006.17	44.92	100749	11.53	40.64	21.39	56.61	30.1
COVID control	16.2	45	1.02	1.54	26.62	5.26	529.95	4.55	142.96	0.52	5.51	3.44	2.28	115.53	36.01	446.34	0.69	2.28	597.25	0.88	182.33	132	14.16	112.29	45.62	589.93	2.97	6.06	53.8	81.04	627.09	1606.85	37.32	9.72	256.08	19418.7	0.96	895.48	162.5	36.22	689.16	5659.38	85.29	36944.2	23.6	1387.4	102.42	80.31	238.64
COVID control	32.5	54.4	0.922	2.96	8.14	3.19	1527.83	0.4	50.44	0.52	5.5	3.44	93.98	12.29	3.7	673.59	0.86	3.12	136.9	1.12	51.28	39.1	9.44	78.08	35.56	1066.4	0.65	5.81	53.8	960.6	901.25	1195.03	37.25	3.26	286.91	26467	0.96	877.87	77.52	30.17	298.68	2800.49	107.53	306469	23.34	40.64	144.58	80.27	113.1
COVID control	13.4	53.7	1.28	NaN	50.35	9.21	727.7	5.63	170.64	0.52	9.24	3.44	11.46	5.32	15.45	742.7	1.86	25.67	699.88	0.88	370.48	127.66	28.82	65.67	46.56	1007.53	19.8	9.37	1336.62	323.14	1265.38	1736.21	70.37	6.39	358.35	26467	8.35	1538.45	224.06	54.47	746.52	4877.71	55.53	150906	26.1	40.64	121.41	109.88	222.28
COVID control	5.73	66.3	1.33	6.71	4.21	2.99	12.64	3	44.29	0.52	2.25	3.44	1.36	4.88	1.44	440.01	2.76	1.02	21.11	0.88	51.28	17.01	4.64	30.55	20.67	578.21	1.84	1.57	53.8	27.59	289.3	1033.65	24.9	3.07	207.99	23314.8	0.96	551.99	99.82	13.79	269.75	1161.89	43.82	98714.7	13.99	40.64	20.99	50.67	58.87
COVID control	7.8	84.2	1.17	41.8	23.84	2.86	12.64	0.99	51.35	0.52	2.33	3.44	2.07	4.88	0.51	479.39	2.76	46.64	156.28	0.88	51.28	37.43	1.04	48.76	108.98	651.25	1.84	5.29	53.8	57.07	579.7	979.06	50.23	2.23	231.63	47184.2	0.96	282.98	79.84	31.08	340.48	3502.65	40.41	171397	16.18	40.64	51.63	59.31	76.46
COVID control	9.1	54.4	1.42	NaN	1.2	2.95	292.89	3	69.11	0.52	4.8	3.44	1.36	4.88	4.46	454.97	2.76	3	81.36	0.37	51.28	58.82	6.27	57.91	28.18	633.12	1.84	13.23	53.8	149	255.57	1260.38	25.69	1.01	170.84	26467	0.96	868.01	84.99	27.99	384.22	2543.31	88.9	299501	20.47	40.64	94.07	45.41	85.52
COVID control	28.6	785	4.61	25.3	26.6	2.39	476.02	0.01	32.67	3.35	2.82	3.44	9.99	4.88	5.8	162.63	2.76	3.08	72.18	0.88	5.44	59.78	2.54	256.07	22.38	234.83	1.84	4.2	53.8	395.63	7529.61	777.74	24.44	2.68	75.49	26467	1.66	587.56	77.03	75.49	158.32	704.98	50.95	318220	15.24	40.64	45.79	52.01	55.22
COVID control	24.5	206	1.71	21.3	7.87	5.08	502.09	0.7	141.72	0.52	4.76	3.44	1.36	4.88	6.33	525.44	1.07	3.25	163.25	3.24	23.41	78.7	7.5	81.27	42.78	770.71	0.75	3.46	53.8	249.37	635.55	1170.15	24.87	4.75	240.72	26467	0.96	1202.3	132.04	52.37	539	5044.29	131.89	338807	24.79	40.64	67.33	61.49	179.48
COVID control	40.6	325	3.24	48.2	1.78	3.17	205.82	3	41.15	0.52	3.47	3.44	0.7	4.88	5.96	486.16	0.95	4.19	64.53	0.82	51.28	31.32	4.38	60.46	26.78	563.8	1.84	4.2	53.8	108.15	396.26	936.79	31.76	1.34	172.26	26467	0.96	735.26	100.92	31.87	252.75	2133.77	32.83	253135	22.75	40.64	47.65	48.41	92.67
COVID control	50.4	1060	5.7	24.8	13.89	4.11	275.2	1.78	167.34	0.52	4.16	3.44	1.65	4.88	6.2	600.62	2.76	4.43	456.6	0.48	62.61	126.43	10.18	19.62	57.77	804.65	2.53	5.69	122.33	504.28	1806.6	1450.76	14.95	1.45	240.6	26467	0.96	1405.84	112.88	27.36	520.51	2195.66	109.72	348616	23.4	321.5	50.68	76.1	90.42
COVID control	9.18	108	1.31	49.2	26.6	2.35	75.72	3	44.45	0.52	2.97	3.44	0.87	4.88	6.89	463.13	2.76	3.46	78.3	0.88	51.28	38.78	5.64	55.15	25.38	632.71	1.84	4.2	53.8	219.61	1659.97	1120.42	34.76	2.17	176.33	26467	0.96	662.04	150.82	22.17	293.9	2700.82	60.81	232977	23.16	40.64	57.71	44.96	141.42
COVID control	24.5	211	2.05	9.6	15.69	6.29	854.28	1.89	335.34	0.52	6.81	3.44	2.98	4.88	7.14	502.36	20.96	3.88	273.52	0.05	51.28	65.19	16.04	554.56	42.68	728.13	3.86	10.64	53.8	697.33	4926.45	944.12	21.32	2.19	200.07	26467	0.96	1259.21	209.64	216.63	487.37	1147.77	170.04	431193	22.86	40.64	164.87	106.75	116.55
COVID control	86.3	101	1.81	25.8	4.31	2.84	396.61	1.96	165.71	7.64	4.24	3.44	6.54	4.32	62.48	197.48	1.7	6.28	96.66	0.4	95.43	109.99	3.29	88.27	30.98	330.09	1.84	4.02	53.8	695.29	1073.23	1361.86	74.86	3.91	94.26	26467	4.62	1089.35	80.21	46.54	371.67	3329.68	163.82	277688	20.63	40.64	76.97	52.01	93.28
COVID control	33	372	3.44	8.59	0.35	3.02	451.81	0.46	30.99	5.97	4.89	3.44	1.52	4.88	7.14	254.85	2.76	4.32	59.94	0.88	62.33	57.02	6.42	34.36	27.78	368.63	1.84	4.2	53.8	746.75	2194.89	1307.65	58.04	1.9	137.79	26467	1.69	1492.4	75.04	17.87	299.66	2017.2	113.19	175656	33.6	40.64	121.4	55	60.55
COVID control	8.4	117	2.1	14.3	3.37	4.38	396.61	1.18	66.56	0.52	3.69	3.44	1.36	4.88	7.93	485.28	2.76	3.59	103.55	0.88	6.97	45.61	5.71	217.88	40.68	667.22	1.14	2.05	53.8	155.89	1440.96	1198.05	23.73	1.63	189.17	26467	0.96	963.02	154.01	102.56	340.44	1833	95.33	231428	25.43	40.64	24.05	74.01	76.11
COVID control	5.21	101	2.13	4.2	26.6	2.28	156.35	3	70.59	0.52	2.46	3.44	1.36	4.88	9.67	474.8	2.76	3.08	110.44	0.88	51.28	57.86	2.66	30.83	27.78	664.54	1.84	4.2	53.8	166.46	394.29	965.07	31.2	1.16	195.64	26467	0.96	451.65	67.49	25.09	439.22	2503.91	59.36	217916	21.14	40.64	23.33	31.32	61.57
COVID control	7.76	99.8	2.36	5.63	15.58	6.93	1387.28	1.86	161.11	0.52	4.55	3.44	10.9	4.88	11.08	509.06	4.41	3.73	448.93	0.09	51.28	114.71	7.42	337.82	51.57	627.61	3.97	5.08	53.8	1091.47	11764.6	972.07	48.33	4.29	202.46	26467	0.96	262.77	152.02	183.75	617.38	1592.78	186.47	116314	18.34	40.64	32.68	100.2	199.21
COVID control	13.7	74.8	1.62	10	26.6	1.98	12.64	3	43.11	0.52	3.38	3.44	1.36	4.88	6.29	458.67	0.82	3.21	58.41	0.88	51.28	31.78	3.16	27.81	12.39	600.42	1.84	4.2	53.8	60.41	483.8	960.59	10.04	1.1	174.78	26467	0.96	689.58	69.87	17.72	298.91	858.36	50.56	117892	13.43	40.64	55.49	37.58	55.01
COVID control	102	280	2.21	5.94	26.6	1.95	163.77	3	43.9	3.63	3.43	3.44	80.4	4.88	4.66	289.48	2.76	3.84	58.41	0.01	6.97	36.61	5.09	31.09	27.68	422.52	1.84	4.2	53.8	336.07	626.79	745.59	24.44	2.45	162.83	26467	0.96	631.23	57.55	31.38	233.87	2208.51	140.6	206766	22.22	40.64	72.26	27.43	93.28
COVID control	12.4	93.3	1.28	3.89	26.6	3.38	171.06	3	55.11	0.52	2.73	3.44	1.36	4.88	6.69	395.29	2.76	3.73	157.89	1.29	51.28	49.63	3.68	46.26	23.28	541.28	1.84	4.2	53.8	224.04	403.31	954.5	15.12	2	173.32	26467	0.96	450.33	80.21	26.01	323.97	1751.28	45.49	194119	9.23	40.64	37.11	44.73	110.02
COVID control	11.2	92.3	0.963	3.07	2.59	1.75	225.36	3	34.74	0.52	2.39	3.44	1.36	4.88	1.44	470.65	2.76	3.12	57.34	0.53	51.28	22.84	2.95	31.31	10.26	768.5	1.84	1.23	53.8	83.5	182.84	1191.85	23.74	1.63	214.89	6487.32	0.96	585.59	33.2	12.65	198.64	1770.85	68.72	143034	15.97	40.64	25.73	44.65	57.22
COVID control	6.85	47	1.14	NaN	9.54	2.31	212.31	3	41.23	0.52	4.24	3.44	1.36	9.17	0.14	604.48	13.68	3.12	35.13	1.3	51.28	32.59	7.86	18.4	26.37	953.56	1.84	3.75	53.8	105	328.78	1361.27	32.42	1.47	273.46	26467	0.96	1012.33	66.59	8.7	276.57	3559.12	77.76	166369	21.17	40.64	76.13	63.75	53.1
COVID control	13.6	92.5	1.2	8.16	6.09	2.6	225.36	3	35.65	0.52	5.04	3.44	1.36	2.44	1.29	573.81	0.65	3.12	59.54	0.48	51.28	26.73	7.61	47.26	21.15	1061.91	1.84	3.59	53.8	211.94	280.89	1181.6	37.38	1.56	288.82	26467	0.96	987.91	52.78	10.63	139.64	2185.43	95.19	137053	16.1	40.64	114.11	65.51	51.23
COVID control	10.3	142	1.22	78.8	7.62	2.16	287.16	3	40.77	0.52	3.63	3.44	1.36	6.46	1.29	593.32	0.95	3.12	77.13	0.91	51.28	30.8	4.34	57.38	29.08	1022.07	1.84	4.32	53.8	90.38	332.89	1365.15	50.24	1.49	285.23	26467	0.96	573.51	49.33	16.72	263.6	2673.64	42.21	252541	22.76	496.42	53.6	61.62	46
COVID control	12	59.3	0.955	2.07	48.86	10.02	476.02	3.4	187.69	0.52	8.47	31.15	1.57	11.07	15.55	973.15	2.77	5.55	240.13	0.88	51.28	88.85	17.89	318.71	46.25	1238.71	1.84	13.3	1232.5	367.57	570.87	1573.2	59.99	2.1	361.01	9517.13	0.96	882.84	195.8	120.12	483.99	3726.92	264.37	90166.5	28.75	1814.79	118.27	110.35	133.79
COVID control	7.24	44.7	1.2	NaN	76.42	12.82	727.7	5.78	177.58	0.52	10.22	3.44	5.61	4.88	17.47	1391.65	1.19	2.2	377.52	0.88	51.28	156.02	39.39	106.01	73.96	1901.65	13.92	15.93	1576	250.15	908.99	3140.6	48.86	1.89	473.13	26467	7.47	2161.88	275.71	60.67	1593.73	11225	137.21	191231	57.82	40.64	121.31	125.1	105.46
COVID control	12.8	105	1.61	9.17	8.96	4.04	248.82	3	46.79	0.52	4.76	3.44	1.36	4.88	1.44	368.52	2.76	0.38	69.66	0.88	51.28	40.77	27.04	31.01	18.5	443.63	1.84	2.02	53.8	196.9	405.56	917.26	20.71	1.74	187.31	10507.4	0.96	1147.92	143.81	9.99	423.38	1598.92	91.52	118733	15.22	40.64	77	55.22	45.26
COVID control	8.47	71.3	1.06	NaN	26.6	3.72	287.04	0.24	54.3	0.52	5.45	3.44	1.36	1.02	6.24	499.73	2.76	4.1	148.71	1.04	23.71	55.35	7.6	32.9	33.58	679.02	1.84	4.2	53.8	147.67	367.09	1094.92	33.88	2.86	224.89	26467	0.96	813.48	86.58	26.85	263.7	1885.03	117.89	196278	20.47	40.64	91.27	59.85	145.49
[truncated: 3 more columns]

## Sheet: Figure 3a,c,
Figure 3a,c,d
ISARIC
IgM data from HuProt Microarray
GCS group	ACE	ACTA1	ADAMTS13	AGER	AGTR1	ANKRD23	ANXA4	ANXA5	APOH	APP	BSG	CD74	CDH1	CDH13	CDR2	CEACAM1	CEACAM5	CENPB	CENPH	CHRM2	CHRNA10	CHRNA9	CLDN5	COL1A1	COL1A2	COL4a3	COL4A3BP	COL5A2	DBT	DCN	DDC	DLAT	DPYSL5	DRD2	DUPD1	EDNRA	ELAVL4	F2	F7	F8	F9	FGB	FSHB	GABBR1	GABRA1	GABRB3	GAD1	GAD2	GFAP
≤14	0.131706	-0.483541	-0.451577	-0.0935655	-0.288438	-0.431216	1.68168	0.458164	2.12482	2.07699	4.18958	1.56556	0.186074	-0.243562	0.0221521	0.407993	-0.685965	-0.769175	1.2106	-0.946318	-0.846401	-0.882408	0.0667699	0.707671	-0.992453	9.02583	-0.308986	-0.912834	-1.85848	1.14636	2.6269	-0.907954	0.295806	-0.309055	-0.110069	-0.603098	0.205182	0.111265	-0.634762	-1.28574	2.76086	-0.846813	0.0805459	21.9989	11.2822	-0.919324	0.258314	0.773451	-0.360202
≤14	-0.203222	0.0837859	-0.502521	-0.0214132	-0.134383	-0.550908	-0.796677	-0.678939	0.840474	0.183519	0.750001	-0.533854	0.992143	-0.5267	0.460526	0.835305	-0.338375	-0.700952	-0.0335513	-0.698863	0.569853	2.22751	5.22273	-0.354025	-1.36952	-1.01433	0.0908733	-1.29553	-0.221232	0.130448	-1.03124	0.795011	-0.56925	-0.27564	-0.842471	-0.658193	0.48328	-0.323857	0.114781	0.0736142	0.903604	-0.494331	-0.467038	-0.0455063	0.688418	2.04164	-0.406138	6.05389	2.51892
≤14	-0.919254	-1.13114	1.2973	4.83345	-0.189606	-0.750328	-0.0417733	0.237579	-0.0183637	0.13423	0.651364	-0.344313	0.0434981	-0.646406	2.18189	-0.835748	-0.520605	0.558767	0.752065	-0.506943	-0.250937	0.898678	0.241092	-0.167685	-0.149187	-0.709966	0.517071	5.44698	-0.00532161	0.249025	-0.275639	-0.684562	-0.196893	-0.274155	-0.876119	-0.0673106	1.28712	0.191427	-1.41481	0.0852147	-0.0597596	0.771842	-0.0061203	-0.29526	-0.0614478	-0.218786	1.27086	-0.298156	1.1854
≤14	-0.493115	-0.0266133	-0.548222	0.0482981	-0.603645	0.28066	-0.837257	0.600252	0.304807	-0.0419291	-0.894003	-0.77635	0.489469	-0.0244501	1.49671	0.638104	-0.73877	-0.27002	2.67776	0.617572	0.459093	1.8798	-2.23371	-0.220825	0.901471	-0.314427	1.77471	0.512644	-0.197726	0.845311	-0.20374	-0.427496	-0.660242	0.0580363	-0.173022	-1.35616	0.866676	2.36391	-0.495844	1.23333	0.0860184	0.364281	0.397261	-0.56934	-0.22913	0.943804	-0.331624	0.414455	1.57798
≤14	-0.943103	0.230792	-0.264353	-1.62507	34.0587	-0.634612	2.84847	1.81887	3.03407	2.80237	4.56553	0.155865	-0.509047	0.245499	0.222652	4.47678	-0.51292	-0.0341118	-0.374552	-0.390136	-2.77719	-1.39334	-2.00588	-0.385296	-0.0404111	2.13951	0.191357	0.6092	2.49362	22.5965	0.3984	2.34871	0.0511259	-0.918973	2.03104	-1.4144	0.496606	-1.9965	-0.81877	4.01852	-0.197532	-0.448952	2.41179	1.30422	-0.239501	0.452821	0.984798	1.4029	-0.111988
≤14	-0.942165	-0.927005	-0.373762	-0.861014	-1.08272	-0.559169	-0.230994	-0.0312083	-0.460118	0.470796	0.0757155	-0.640864	0.16818	-0.29488	0.759894	0.966949	-0.343627	-0.636267	0.704803	-0.0612762	-0.297021	-0.0125442	0.217974	-0.278986	1.10406	0.275041	0.208229	-0.222233	0.212069	0.07685	0.086461	-1.29669	-0.0541229	-0.0445893	0.956143	-0.445189	0.687317	0.57454	-0.359504	-1.02651	0.25072	-0.543792	0.216923	-0.576207	-0.354899	-0.330319	-0.0911241	0.832713	-0.121168
≤14	-0.371019	-1.12691	-0.116676	-0.332953	-0.431577	-0.136026	-0.180944	-0.798878	-0.357303	0.833328	-0.785782	-0.922627	-0.268431	2.01501	-0.161745	0.85478	-0.67988	-0.51455	3.64533	1.56021	-0.615025	0.181403	-0.206373	0.435767	1.03975	0.960977	0.471695	0.584217	3.45164	-0.213436	-1.35612	-1.1746	-0.607647	1.13843	-0.769345	-0.837704	1.18688	4.61399	1.05625	-0.227141	-0.0583809	-0.136539	-0.0844408	-0.795637	-0.496489	0.0915066	0.709185	1.72201	5.16805
≤14	0.0362327	-0.420004	-0.104753	1.16545	-0.62423	-0.184992	-0.735304	-0.575399	-0.769058	-0.0038005	0.894733	-0.783366	-0.0680154	0.369376	-0.18992	-0.249749	-0.436135	-0.354058	0.356591	-0.0205009	1.52279	3.87078	0.985114	-0.45385	-0.306214	-0.559292	-0.563334	-0.689367	-1.10292	-0.474263	-0.873737	0.237886	-0.610067	1.29015	-0.822878	-1.10712	-0.348987	0.151213	0.22819	-0.401411	-0.173156	0.0995498	0.269043	-0.782749	-0.542783	0.0199063	-0.231051	1.83461	0.379369
≤14	-1.35899	-0.606705	-0.0790214	-0.356476	-0.84964	-0.00804776	-0.0512701	0.0365138	0.127171	0.40116	-0.587683	-0.0385041	0.110847	-0.625076	0.761857	0.715078	-0.274197	0.0656142	1.5275	-0.220636	-0.303526	-0.490359	-0.827346	-0.244155	-0.0386779	-0.0729	-0.3743	0.129378	7.28573	0.306577	0.0627311	0.604665	-0.295886	-0.944841	-0.53731	-1.12119	1.92833	0.0217439	-0.50464	-0.98835	0.137087	0.423742	0.578154	1.00787	0.122517	1.13227	-0.166868	-0.442854	-0.323606
≤14	-1.09258	-0.689531	-0.15223	-0.816073	-0.331481	-0.92483	-0.339048	-0.421777	0.0352394	-0.333144	1.15889	-0.370834	0.836936	-0.553117	-0.37561	-0.210592	-0.512743	-0.352105	2.32875	-0.803175	-0.444521	-0.587783	-0.382341	-0.290831	0.157183	-0.66894	-0.266905	-0.208469	0.261302	2.83708	-0.653216	-0.0549575	-0.192224	-1.26288	-0.624529	-1.71627	0.791632	0.602576	-0.234955	-0.430665	-0.148377	-0.297129	0.597605	-0.365044	-0.467809	-0.907951	-0.0571605	0.498134	0.58471
≤14	0.321822	1.5373	-0.100881	-0.444778	-0.994049	0.336515	-0.791653	-0.0186911	0.633883	0.0634119	-0.441183	-1.08644	3.11373	-0.695401	0.905933	0.555485	-0.378725	0.538068	0.257108	0.174342	-1.03853	2.49006	0.57355	-0.145496	-0.561342	-0.783082	-0.675943	-0.15013	3.1037	0.403498	0.445321	0.421261	-0.831385	-0.377577	0.697081	-1.20549	1.91417	-0.543636	-0.202985	-0.22478	0.592485	-0.193395	0.623075	-0.215768	-0.57518	-0.664405	-0.175492	0.259752	0.567064
≤14	0.427897	-0.376066	-0.358017	-0.893843	-0.527876	-1.11388	-0.72592	-0.291703	-0.334387	-0.299778	-0.344104	-0.794065	0.510742	-0.746847	0.751826	1.13507	0.521228	9.18596	-0.153213	6.21822	-1.16885	-0.86077	0.897379	-0.324445	-1.56388	-0.507217	-0.17787	-0.468939	-0.201739	-0.246591	11.8904	0.0369411	-0.164664	-0.968434	-0.712391	-0.23837	-0.256121	-0.698109	0.275246	0.868088	-0.271047	-1.22484	-0.575821	-0.314999	0.427701	-0.515719	0.0688628	-0.0316567	-0.0290214
≤14	-1.86662	-0.222583	-0.788248	-2.00507	-0.989699	-0.0536562	-0.507077	-0.130431	0.878103	-0.157131	0.720856	0.232	-0.0895022	4.428	-0.942317	1.27355	1.1836	-0.338863	1.30597	-1.77339	1.07624	1.94118	-2.11426	-0.152754	-1.22885	0.0615605	-0.398608	-0.233654	-0.209349	-0.132141	0.102856	5.05277	-0.163616	-1.81887	0.136661	-3.64494	-0.172184	-2.33829	-1.49986	0.414484	0.998515	0.397046	3.81256	4.94505	0.585721	1.49644	0.140227	-0.139704	-1.11771
≤14	0.0323788	-0.323782	-0.0293489	2.74313	-1.47062	-0.3267	-1.24319	-0.489447	-0.183136	-0.194357	1.11134	-0.873841	-0.836437	11.1324	-0.197694	-0.106364	-0.410781	-0.314471	-1.43415	0.259479	1.73853	0.694354	2.17457	-0.0286133	1.1462	1.65136	-0.817069	-0.451679	-0.128276	-0.529815	-0.485958	1.47003	-0.742233	1.52275	-0.81724	-1.94188	-0.156511	0.679495	-0.618964	3.37788	-0.450872	3.58992	0.345322	0.916083	0.619149	-0.218186	-0.453646	-0.875278	-0.90626
≤14	1.2291	-0.979361	-0.487002	-0.719947	-0.743195	-0.77539	0.89407	0.591562	0.964598	-1.24497	1.24706	2.53903	-0.757334	-0.0436027	-0.0583696	3.2269	0.204701	-0.467524	-0.544068	-1.12557	-0.927351	0.724454	0.199417	0.0219367	0.771021	-0.311004	0.59384	-0.750013	0.660697	1.97953	2.72917	3.52084	2.62758	-1.87546	4.34498	-1.28629	2.37684	-0.553984	-1.99401	0.0545258	-0.154055	0.676028	-0.455166	2.79925	-0.449562	-1.21374	0.4138	1.05321	0.762127
≤14	0.284312	-0.436831	-0.276797	1.7242	-0.964711	0.258669	-1.47097	-0.618805	1.2575	-0.305179	2.87896	-1.35397	0.067301	0.337943	0.360661	0.0595745	-0.223081	-0.120874	1.27517	0.92074	2.04358	1.76645	1.12153	-0.0559742	-0.530672	-0.706866	-0.840122	-0.524524	-0.568796	-0.125677	0.17748	0.699918	-0.406875	-0.0215044	-0.509169	-1.01923	-0.841793	0.903958	-0.635063	5.60371	-0.334543	2.42503	0.486361	-0.453952	-0.190158	0.0118104	-0.0410215	-0.893356	-0.729791
≤14	0.587799	0.575898	0.308346	-0.0589577	-0.601058	-0.0181658	-0.583786	0.181929	0.668493	0.200312	-0.0253102	-1.06446	-0.111584	0.166215	0.490753	2.06621	0.75687	-0.257063	0.160832	-0.472655	-0.618616	0.34313	0.611872	-0.353643	-1.22086	1.20437	-0.415735	-0.966692	-0.409079	0.318313	0.536826	-0.595138	-0.48393	-0.558024	0.583901	-0.37555	1.60931	-0.525611	0.142618	-0.172979	0.565462	0.0286613	0.785895	0.327589	-0.433481	-0.322563	0.0645935	0.49315	0.366281
≤14	3.21491	1.28459	-0.542441	-0.783209	-1.0209	-1.4071	3.36978	-0.0603603	0.26826	-0.893029	-0.0332065	0.359513	0.0102498	-0.928738	0.56029	1.28358	-0.688393	-0.554749	1.14057	-1.18017	-0.755913	-0.732849	-0.360831	-0.621922	-0.373871	-0.425342	-0.0871736	-0.645724	-1.23071	1.13275	1.92096	-1.70749	0.892477	-0.690346	3.41505	-0.679373	0.928838	-0.636376	-0.0563727	-0.390562	0.377366	-0.839695	-0.190406	0.108581	-0.560294	-1.11267	-0.0821995	0.923822	1.01641
≤14	1.16357	2.14101	0.365989	0.517065	-0.0313222	2.28427	-0.830036	-0.636998	-0.476457	0.26405	-0.630006	-0.353814	0.173178	-0.10072	2.14261	-0.326196	-0.626374	0.0505086	-0.110728	0.412819	1.43042	1.87074	-0.737635	0.137204	-0.771157	-0.282309	-0.988526	-0.881964	0.573223	-0.505665	-0.793864	1.03999	-0.507456	0.0542763	-0.319295	-0.5146	-0.376232	-0.516669	0.198462	-0.328169	-0.0362295	1.33944	0.717978	-0.000851576	-0.0243851	0.788107	1.02611	-0.834223	-0.252854
≤14	0.26571	-0.727102	-0.0926005	1.86336	-1.04205	-0.141143	-1.65545	-0.664684	-0.789307	-0.131494	1.07151	-1.18034	1.75876	0.0441355	-0.506445	-0.319737	-0.440701	-0.623943	0.913223	0.0333581	0.332287	0.916974	1.36827	-0.286709	0.0646526	-1.13033	-1.06132	-0.93311	-1.90607	-0.337683	-1.22304	0.184213	-1.56382	1.25363	-1.30615	-0.874578	-0.659793	-0.922881	0.5571	-0.248215	0.119828	1.44707	-0.0680904	0.62871	-0.185389	0.503231	-0.409797	0.725937	-0.676374
≤14	-0.514166	0.0746735	0.80015	-0.373942	-0.986368	-0.137962	-1.09971	-0.67016	4.31335	-0.493533	1.60587	-0.78914	3.91009	0.963723	0.0681974	0.13168	0.330021	-0.458806	0.647369	0.339772	0.969238	2.5636	0.335518	-0.322061	-1.07469	-1.11163	-0.964836	-1.05226	-0.650267	-0.59279	-1.31133	-0.716576	-0.330275	-0.486346	-1.18164	-1.31735	1.69668	0.308484	0.106499	-1.18038	1.75894	-0.215128	2.45082	-0.246684	-0.196793	2.39545	-0.28287	0.190434	-0.492782
≤14	-1.24966	-0.237422	-0.0767083	0.138485	-0.529317	0.0509279	0.0378342	0.370749	0.995126	-0.0209659	-0.143257	-0.869467	1.22063	-1.16507	-0.28766	-2.57987	-0.582335	0.551374	1.86285	0.533477	-1.00171	-0.718088	0.089491	-0.654527	-0.367526	-0.838388	3.55468	0.780505	0.439855	0.307392	0.178643	-1.23729	-0.246054	-1.59767	0.511025	0.100593	-0.479104	1.42545	-0.842477	1.19335	-0.0803912	-0.0615906	0.312875	0.19181	0.29582	-0.285655	-0.221498	1.17706	0.748203
≤14	-0.276704	2.87721	0.368033	0.927438	-0.400597	2.76048	-1.22697	-0.636522	-0.359212	1.76255	0.640959	-1.23311	0.21272	0.107753	0.0659098	-0.00469786	-0.404465	0.111473	0.170291	1.17835	1.70587	0.799122	-0.290689	0.01444	0.191249	-0.227342	-0.219804	0.985662	2.00546	-1.04705	-0.884066	0.597116	-1.40605	0.826771	-0.357199	-0.995259	-0.263913	-1.155	1.41223	-0.273609	0.206773	1.7927	0.930645	0.529666	0.349924	1.99199	-0.309845	-0.923933	-0.68749
≤14	0.193562	-1.00111	-0.170974	0.366455	-1.07683	-0.877367	-0.366523	0.439704	-0.578886	0.00381939	-0.552321	-0.770149	-0.824117	-0.745768	0.399382	0.528715	-0.6195	-0.715249	-1.17647	-0.278885	-1.32587	3.41831	1.1694	-0.393451	-0.568025	-0.705844	-0.680021	-0.898407	0.19896	0.166071	0.439594	-1.35795	-0.27405	-0.250224	0.234979	-0.913951	-0.512947	-0.274944	-0.111773	0.947404	-0.195821	0.137304	-0.660611	-0.545135	-0.227761	0.288456	-0.193258	-0.202033	-0.403054
≤14	5.13348	-0.602456	-0.706462	-0.866233	-1.44066	-0.0491001	0.306113	0.159759	1.38893	-0.811618	0.810105	2.18927	0.198844	-0.227182	-1.18622	0.219768	-0.432256	-0.0414838	1.69202	0.392946	-1.13767	-0.484862	-0.58742	-0.295481	-0.187077	0.345165	0.283737	-0.0708558	0.121843	0.713189	1.83509	-0.11165	1.305	-0.638514	1.2991	-0.726876	-0.17148	0.189006	0.297875	-0.683585	0.294932	-0.464258	-1.08899	-0.0946481	-0.395077	-2.55816	-0.337004	0.0620754	-0.708889
≤14	-0.0947308	-0.309569	-0.951257	-1.37482	-1.97571	-0.68616	-0.666299	1.00934	0.28457	2.79756	-0.314168	-0.854391	-0.734305	0.0149999	2.93722	-0.346926	-0.416368	-0.125908	-0.581056	1.92937	0.398985	1.9296	-2.75801	-0.0650884	1.63154	0.296888	1.98797	4.34519	2.89602	-0.49763	0.150859	0.798536	0.591836	0.833965	-0.257323	-2.10613	-0.062892	3.5441	0.214604	1.30368	0.131231	1.36007	0.641999	-0.504281	0.925605	-1.06617	-0.0696163	1.2668	-1.19499
≤14	-0.598677	1.43345	-0.0347033	-0.306428	0.430159	0.994719	-1.01552	-0.496183	-0.0433357	0.313718	-1.07585	-1.05627	0.374891	0.53119	1.40477	1.98289	2.82861	-0.120564	0.00496953	-0.0180665	0.367846	0.390219	2.18388	0.111294	0.245281	1.11524	-0.380593	-0.236606	1.29685	-0.527358	-1.28228	0.134826	-0.944534	0.141976	-1.18062	1.2695	0.106749	-0.830496	-0.573191	0.0776224	0.12373	1.15537	0.244213	-0.35028	-0.189027	0.483169	-0.399078	-0.482728	0.108089
≤14	-1.05675	0.804094	-0.0631408	0.146511	-0.550991	1.34008	-0.416265	-0.625185	0.501881	0.0652477	-1.0347	2.09051	0.202382	-0.782383	2.42442	-0.439275	-0.427327	-0.0440892	-0.296168	0.196253	-0.76024	0.408172	-0.497549	0.0264853	-1.00898	1.52096	0.736758	1.215	0.941322	0.233815	-1.04174	0.0118616	2.54301	-0.624197	-0.852639	-0.327526	0.689705	-0.547833	-1.07774	0.176274	-0.334224	0.0715494	0.383723	-0.0147171	0.0296317	-1.13468	4.40853	1.93055	0.462742
≤14	1.46934	-0.631652	-0.353046	0.854471	-1.13405	-0.0726868	-1.34065	-0.807614	-0.522177	-0.169667	0.0814679	-0.746031	2.51143	0.299633	-0.370489	0.759385	-0.468989	-0.450353	1.4195	0.389992	1.13171	1.53938	2.43529	-0.0368964	-0.199541	-0.762654	-1.07877	-1.12606	0.136823	-0.784273	-0.773922	0.00631722	-0.6681	0.889314	-0.0186233	-0.998325	-0.593216	-0.558739	0.0288318	4.76234	-0.166446	1.66589	0.499181	-0.415695	-0.0910569	-0.699854	-0.323996	-0.604666	-0.551406
≤14	1.54118	1.60446	0.46683	-0.492089	-1.14167	0.228338	0.0314308	-0.108191	0.693357	-0.443765	1.98912	0.266488	-0.30671	-0.0997019	3.18325	0.573231	0.0982049	-0.471794	-1.47701	0.464753	2.41837	-0.273525	-1.12216	0.0595741	-0.56251	-0.434778	-1.47639	-1.36876	3.52888	0.462698	1.38531	1.07243	0.405251	0.0273718	1.12306	-0.988782	0.704513	-0.538613	-1.19133	-0.738253	0.501485	0.287848	0.174552	-0.551167	-0.055718	-1.6646	-0.421756	-0.480244	0.262907
≤14	-0.408893	-0.693396	-0.174109	-0.649947	-0.0547883	-0.299878	-0.613254	-0.830338	0.208159	-0.28196	1.20963	-0.806252	26.1719	-0.534162	2.70114	-0.273957	-0.543576	-0.659535	0.204645	15.9283	0.160157	4.36959	1.20278	0.421585	-0.761402	2.11091	-1.09788	-0.753706	5.57169	-0.499311	-1.08854	-0.312188	5.89141	-0.478938	-1.36467	-1.13418	1.0076	0.456559	-0.391671	-0.647891	2.31923	0.0415641	-0.516868	-0.254828	0.000898763	0.466757	-0.109257	-0.620672	1.69414
≤14	6.66523	-0.727102	-0.738707	-1.34173	-3.17423	-1.68044	1.60277	2.30419	2.1457	-1.72738	0.00337071	4.63678	0.046367	1.62604	-0.705989	-0.0657841	-0.472405	-0.351244	3.8629	-1.1599	1.94326	0.440891	-2.01187	-0.506494	0.137178	-0.0412159	2.67758	2.27938	-2.85196	1.64724	5.33474	0.148242	3.8713	-0.779711	3.47144	0.735964	-0.632034	7.38654	0.0258561	-0.592975	1.85569	-1.57456	-1.45617	1.1017	-0.538282	-1.88555	0.508201	1.24155	-1.03026
≤14	8.08405	-3.67013	0.161835	-0.280147	-2.36601	-3.44522	2.56589	2.61187	7.86976	0.466898	7.97446	4.81765	-1.21369	-0.795492	-1.15779	8.80386	-1.98912	-0.516394	-0.875455	4.58893	-0.546124	-7.15626	-3.34135	-0.671872	1.32558	1.71492	-0.591897	2.3014	0.215742	7.99512	11.8097	4.07551	9.19499	-3.36832	2.90947	-0.119547	-0.217035	7.65548	0.704824	-2.00091	2.56265	-1.7565	0.488522	2.24999	-1.62166	-3.70493	1.8092	5.09111	-0.905598
≤14	1.31106	-2.28517	-1.30759	-1.00452	-0.572818	-1.60171	1.36349	1.48868	3.26943	-1.27101	3.06621	6.98383	-1.03036	1.29962	-1.30744	-2.41001	-0.472405	-1.14884	0.431625	-1.02798	0.0817783	2.2361	-2.65287	0.16733	5.14619	0.157124	0.779693	1.81306	-1.13548	2.4709	-0.723889	8.1104	4.10468	-2.86651	1.06664	-2.52167	-0.426339	2.52974	-0.641238	-1.27795	0.883275	-1.91168	0.894499	6.0219	0.129339	-0.916905	0.0120377	2.0422	-0.719522
15	-0.347229	1.11549	0.298968	1.62623	-0.113241	1.70514	-1.08627	-0.412294	-1.06448	-0.0840468	-0.467133	-1.07162	0.311842	0.126121	-0.00187772	-0.491761	-0.607957	0.779748	0.273782	0.676673	0.516425	0.793976	-0.314688	0.00295751	0.252535	-0.214702	-0.585279	0.423275	-0.368262	0.0875095	0.042619	0.549248	-0.377292	0.616766	-0.682386	0.293615	0.282969	-0.446055	0.702254	-0.842263	-0.578028	1.30216	0.328485	0.505577	-0.191858	0.472658	-0.306927	-1.06005	0.964583
15	0.259232	-0.485663	0.0674664	1.22051	-0.555674	0.492186	-0.988651	-0.511002	-0.45387	-0.512395	0.997508	-1.15129	0.593369	1.11194	-0.743773	-2.43158	-0.484603	-0.625142	0.317949	0.0335386	1.69809	1.4327	-0.378845	-0.0646266	-0.266471	-0.615014	-0.952477	-0.882009	-1.05038	-0.55662	-1.73021	-0.100323	-1.28843	1.04108	-1.8931	-0.711566	-0.699051	-0.125747	0.303918	-1.96733	-0.397489	0.87002	0.305079	-0.392721	-0.358338	0.979806	-0.285789	-0.445856	-0.155057
15	-0.0816385	-0.207353	-0.339484	-0.544178	-0.506459	-0.676347	1.96118	1.1304	1.11637	-0.251929	1.51695	1.32784	-0.316061	0.620912	-0.233748	0.576599	-0.442356	-0.815522	1.48226	-0.648517	-1.07931	-0.68748	1.53259	-0.204762	-1.21757	-0.867398	-0.170963	-0.849693	-0.792858	1.39069	2.17171	-0.227138	0.41529	-1.12138	1.83084	0.334607	-0.567323	0.0826359	-0.00405871	-1.17702	0.611879	-1.14653	0.384347	0.323812	-0.670928	-0.542919	0.0494122	1.76284	-0.798165
15	-0.438633	-0.791313	-0.478155	-0.351387	0.381758	0.203671	0.906229	0.616475	-2.61943	-1.26106	1.59029	-0.674962	1.3518	-0.294732	1.65692	-1.00356	-0.403463	0.516116	0.561876	1.84865	-1.21519	-1.40614	0.439044	-0.136535	0.0413698	-0.0771736	0.102539	0.27111	1.36605	6.86973	10.6324	-1.17194	0.428222	0.0594463	9.37467	-0.822796	0.287198	-0.0774093	-0.214369	-1.92464	-0.544857	-0.884403	-1.71282	0.165535	-0.266341	0.148568	-0.0350456	0.0840057	3.89823
15	-0.709349	-0.674391	-0.612089	0.463394	-0.277781	-0.166632	0.243972	0.577008	-0.144342	0.362054	0.184178	-1.18192	0.44576	-0.139068	0.799657	-0.276291	0.235019	0.322435	1.60005	0.282556	-1.12051	0.17214	0.385361	-0.41726	0.135716	0.206376	0.0955598	2.73688	0.0791839	0.131972	0.679124	-1.04339	0.917187	0.68055	-0.335886	0.11735	-0.44352	1.51764	-0.430989	1.09374	-0.211353	-0.675491	0.500295	0.425049	-0.137231	-0.247969	0.173197	-0.421891	0.189303
15	-0.698835	-0.0601846	0.63129	-0.349815	-0.278223	-0.286201	1.5915	0.730869	-1.13986	-0.19459	-0.667116	-0.660252	-0.23826	2.07547	0.15958	-0.274362	0.00441731	-0.707264	0.522291	0.00561957	1.93379	1.18327	0.574825	-0.257336	-0.0730885	-0.121781	0.613089	-0.189563	-0.978165	0.506543	-0.424458	-0.495895	-0.63857	-0.446667	0.84625	-0.544806	0.543377	-0.0805941	1.18674	-1.34181	-0.374766	-0.301071	0.0281335	0.879702	-0.324782	0.0295182	-0.323249	-0.0974237	-0.646354
15	0.503607	1.52825	-0.36655	-0.285689	-0.317305	0.187212	-0.0280261	1.39452	1.22665	-1.12048	-0.824115	0.692535	-0.0604086	-0.0745022	-0.77869	1.28924	-0.134522	-0.712846	2.56301	0.224664	-0.932715	-0.578255	0.762278	0.273614	3.46478	3.42621	2.88532	2.83665	10.6796	1.58676	0.906796	0.872011	0.237687	0.339552	0.948903	0.0162423	0.0430412	0.0225356	0.0988947	-0.0591801	-0.372153	-0.251054	0.457285	1.24073	-0.178262	0.0580947	0.0028513	1.92178	-0.0912836
15	-0.871036	0.732148	0.0724695	0.295146	-0.454752	0.352441	0.624102	-0.0215049	-0.800135	0.113949	0.573469	-1.1682	0.899723	-0.230717	-0.436957	-0.526464	-0.361811	-0.320911	3.89877	0.911371	-0.136473	-0.0750382	0.324181	-0.198853	-0.252425	-0.383136	-0.483266	-0.53741	-0.481818	0.027094	-0.66493	0.00413105	-0.629465	-0.187102	-0.141007	-0.325012	0.274248	-0.319428	-0.307766	-0.129774	-0.415232	0.371962	0.0859289	1.59595	-0.22503	-0.00363853	-0.136072	0.174548	0.0745642
15	0.14558	-0.137236	-0.0496972	-1.07961	0.473224	-0.0368445	-0.386778	0.123507	-0.609533	-0.707251	-1.74557	-0.13528	0.941704	-0.824825	-0.204701	-1.74265	-0.469969	0.328958	0.660341	-0.0718802	-0.539508	-0.455341	0.733523	0.559063	1.60333	1.75485	0.222208	3.27752	0.552972	-0.560597	-1.32093	0.447833	-0.457481	0.420234	-1.72726	0.208778	2.91558	-0.273346	-0.205667	-0.306323	-0.65568	0.387047	0.415896	0.313811	0.0396732	-0.236994	-0.0275562	-0.565027	0.380429
15	-0.989432	0.470405	-0.268859	-1.09725	-0.546275	-0.133781	0.723941	0.406885	-0.575406	-0.302525	-0.589367	-0.232133	-0.619929	1.75532	-0.495442	-0.056673	-0.0714335	-0.0546482	-0.0608209	-0.287784	0.122233	-0.149868	-0.350013	-0.263661	1.03827	-0.577962	1.08576	-0.486092	-0.83815	0.670016	-0.184794	-0.25341	-0.853326	-0.495357	0.146169	-0.46494	-0.437165	-0.742034	-0.69593	-1.01271	-0.390731	-0.648336	0.0533475	2.99507	0.576145	-1.10435	-0.155128	1.01569	-0.289214
15	0.542414	0.0793333	0.0158039	-0.0818124	-0.489898	0.0774673	-0.875518	-0.336065	0.0758132	-0.076455	1.64828	-0.694135	0.294895	-0.898815	1.25711	0.917783	-0.547046	-0.267807	0.499738	0.122416	-0.742978	0.109322	0.619683	-0.107333	0.456308	2.42932	-0.417113	-0.490002	-0.316146	0.227958	0.0899341	-0.173993	-0.0552673	0.809678	0.463303	-1.04292	3.63202	-0.137047	-0.464261	1.50206	0.26639	0.445373	0.681053	-0.478177	-0.181468	0.174942	0.566947	0.0478821	0.424007
15	-0.57917	1.61843	0.334654	0.0979446	0.22282	0.326176	-0.879283	-0.837262	0.970147	1.32918	0.673696	0.324399	0.604791	-0.547907	1.48856	-0.739523	-0.207695	0.00772346	0.116698	-0.438162	-0.0616978	-0.470259	1.51873	-0.232252	-0.805976	-1.11812	-1.05007	-1.23958	1.74591	-0.829581	-1.29561	2.12686	-0.339234	0.320779	-1.05613	-0.258527	0.707457	-0.544027	0.317248	-1.12618	1.25394	0.656247	0.964751	0.577055	0.788015	-0.353941	-0.406917	-0.141481	0.145424
15	-0.656554	0.780387	-0.0270301	0.905525	-0.10767	0.348432	0.220337	1.28869	-0.699949	1.21796	-1.37773	-1.00915	-0.385677	-0.807918	-0.6533	1.21795	-0.360703	-0.636466	0.920538	2.06818	-0.75835	1.5814	3.61246	-0.20701	-0.298216	-0.87175	1.5896	-0.284707	-0.790367	-0.08037	0.306306	0.981328	-1.03664	0.553381	-0.23114	0.382894	-0.432001	-0.890659	2.13922	4.61145	-0.132127	0.0381147	-0.320781	-0.542665	0.0995623	1.684	-0.10199	0.00885747	-0.776096
15	-0.116791	1.43324	0.105185	0.432586	-0.412474	1.03286	-0.534874	-0.439584	-0.5045	0.0465187	-0.350295	-1.17921	0.0550739	0.178861	-0.419113	-0.162192	-0.252793	-0.235042	-0.00294941	0.549312	-0.0495156	0.39891	-1.16688	1.55721	3.62418	3.47058	-0.960777	0.982797	-0.243269	-0.663849	-0.687315	-0.441603	-0.979865	0.491748	-0.84354	-0.81182	-0.692622	-1.17408	0.288097	-0.456535	0.584241	0.642807	0.481678	-0.512043	-0.340451	1.01861	-0.313868	-0.586751	-0.589954
15	-0.940665	-1.64477	-0.544478	1.20516	-0.639353	-0.330041	0.736454	0.616603	0.447673	1.21197	0.345537	-0.0164352	5.13904	9.34718	0.800374	0.830403	-0.714243	-0.978937	2.51855	-1.02368	-0.212136	0.109322	0.279959	-0.543285	-0.0715143	-0.082827	0.896725	-0.0925927	-0.665628	0.14673	1.65858	-0.316662	-0.545655	-0.171009	0.989903	0.00543007	0.975339	1.13177	-0.648633	0.134186	-0.023282	-1.14088	-0.0828589	-0.0878662	-0.115289	-1.12069	14.303	0.837219	1.62433
15	-0.142914	-0.333788	0.554374	1.40948	0.302015	0.560048	-0.889726	-0.578697	-0.39062	0.903116	-0.239277	-0.432743	0.503489	-0.538211	-0.656345	1.59172	-0.438094	-0.163753	0.712138	1.62976	0.423026	0.447799	0.684116	0.114237	28.8153	2.10285	-0.418456	0.12556	3.86565	-0.814681	-0.395858	-0.665934	-0.0362363	0.499167	-0.0338628	-0.0984527	-0.412498	1.30274	-0.000200795	2.51518	-0.0682703	1.48756	1.13453	-0.511433	0.190975	-0.370603	-0.429599	-0.0066751	2.29125
15	-0.0732789	-0.727102	-0.512614	-0.503203	-1.08052	-1.06723	-0.258022	0.300072	0.377344	-0.312917	-1.21664	-0.278872	0.272533	-0.620936	2.39344	-1.88519	-0.472405	-0.750828	1.40432	-1.03825	-0.898838	-0.326651	1.67991	-0.41215	0.713359	0.952619	-0.17249	-0.048171	-0.432663	1.4757	6.5575	0.0274447	0.37436	-0.834783	2.72979	-1.28629	1.32284	0.841447	-1.04372	-1.8041	0.629298	-0.66015	-0.76874	0.195351	-0.408937	-0.672474	1.09611	113.388	1.64611
15	-1.61988	0.338145	-0.0479794	-0.870313	0.37545	0.908209	2.16563	3.0706	-0.963201	-0.0428756	-1.00171	-0.74776	0.151498	-1.13248	1.34899	-0.273012	-0.781518	0.0902428	0.886886	0.125928	-0.750696	-1.4096	2.16651	0.419557	1.70121	-0.565765	0.732651	1.16136	-0.218029	-0.339319	-0.494914	0.579727	-0.499618	-0.479956	-0.564595	0.934017	-0.136271	0.245291	-0.49833	-0.487732	-0.115674	-0.127243	0.0298445	2.98221	0.00209244	-0.506936	-0.0962973	-0.0552089	1.30724
15	2.96994	-1.90431	-0.43016	0.365712	-0.961256	-1.32199	1.92174	0.195933	0.146224	-1.21772	0.467872	0.939165	0.0868738	0.258262	-0.874022	0.155685	-0.0932254	-0.869769	3.10186	-0.691666	-0.956676	-1.27867	0.495321	-0.172196	-1.07784	0.167996	0.596672	3.48543	-0.577904	1.20895	0.371394	0.25924	2.01733	-0.306038	-0.136948	-0.0602788	-0.273386	1.47132	-0.154826	-0.841868	-0.178795	-0.465126	0.00313497	-0.409353	0.641168	-0.609373	-0.015592	1.69555	0.983111
15	3.03421	-1.84235	-0.686776	0.31495	-0.796388	-2.12565	10.3234	0.928805	-0.289121	-0.503055	0.949802	2.32171	0.179739	-0.265754	-0.120059	-0.336815	-0.364638	-0.570924	1.84715	-0.751849	-1.08132	-0.660531	0.688084	-0.341491	0.598034	-0.206733	0.388477	-0.349173	-0.659239	1.54711	1.31901	0.220117	2.94291	-0.369126	1.0544	0.949409	0.495701	0.71447	0.531171	-1.16434	0.0899189	-1.82214	-0.0428491	-0.275974	-0.349355	1.36888	0.240159	0.61543	-0.596404
15	-0.705361	-0.678723	-0.413675	0.463623	-0.000307141	-0.932372	0.31939	0.309133	1.01199	-0.427444	-0.426466	-0.367651	0.0404048	-0.513022	-0.417208	0.383155	0.28076	-0.614136	0.573735	-0.0422658	-1.14256	-0.514681	1.33656	-0.438187	-0.591371	-1.04345	-0.245448	-0.408329	-0.645597	0.342128	-0.460525	-0.941782	0.178648	-0.516982	0.000259779	-0.00344584	0.0395778	0.267765	-0.439694	-0.369906	-0.36919	-1.17829	-0.181379	0.689958	-0.386708	-0.336098	-0.0627429	2.20421	0.0642325
15	-1.144	0.140179	-0.292854	2.51238	-0.496691	-0.309215	-0.61422	0.640827	-0.594891	-0.323866	0.778143	-1.3242	-0.0918662	-0.499439	9.25589	4.33109	-0.0282113	-0.406543	0.43377	-0.599961	-0.805898	0.535699	8.52583	-0.508953	-1.22597	-1.31094	-0.839662	-1.23094	0.131328	0.916202	-0.22181	-1.46355	-0.551548	-0.671353	0.421785	-0.776511	1.35182	1.11256	-0.387761	-0.696389	0.769942	-0.350437	-0.130964	17.3508	-0.621752	-0.822288	-0.214479	0.230169	-0.0262931
15	-0.651462	4.41269	0.751248	0.489225	-0.576446	3.36379	-1.2475	-0.688018	-0.732882	1.69564	0.610519	-1.12257	0.438343	-0.354087	0.649722	-0.223478	-0.356464	0.310872	-0.581517	2.06555	0.609228	1.83982	-1.04	-0.0338197	-0.923954	-1.19142	-1.27265	-1.4081	-0.205124	-0.447317	-0.824781	1.04227	-1.14669	-0.280484	0.283619	-0.423239	-0.402112	-1.21304	1.12346	-0.747386	0.447359	3.26856	2.30617	-0.747745	-0.61761	2.39246	-0.473812	-0.684395	-0.693632
15	-0.818729	1.26255	-0.158015	1.74991	-0.603018	-0.191383	-1.38667	-0.385962	-0.844787	0.0289551	-0.365525	-1.60004	0.22278	-0.260335	0.687586	0.0622203	-0.416329	-0.0586595	0.568559	2.14813	0.619033	1.2167	2.47358	-0.205444	2.10635	-0.922516	-0.63007	-0.986013	1.14658	0.553046	-1.20594	-0.504364	-1.05407	0.479479	-1.24782	-0.330076	0.91645	-0.207106	-0.629334	0.70884	-0.223739	0.765058	0.173298	0.694795	-0.38222	-0.278987	0.226381	1.72579	-0.219262
15	-0.693627	-0.130926	0.0413514	-0.238751	-0.113858	-0.113315	-0.25732	-0.222671	0.389728	0.326062	0.874967	-1.08109	0.411479	0.359482	-0.00148648	-0.296491	0.0177241	-0.470823	0.383719	-1.29948	1.03001	1.17396	1.44925	-0.121203	-1.7462	0.414449	-0.646222	-0.725888	-0.547281	0.00671581	-0.277873	0.276099	-0.515255	-0.691179	-0.618913	-1.0595	-0.286017	-0.577176	0.0460357	0.911908	0.548626	0.388831	0.62294	-0.305515	-0.39041	0.329357	-0.123185	-0.0534023	0.656435
15	-0.413028	0.135423	-0.0906441	-0.344759	0.777011	-0.101183	9.04303	0.815661	2.90332	0.253516	-0.210128	-1.23917	0.266485	-0.184885	0.822938	0.22276	1.54973	0.843085	0.827647	-0.348661	-0.465915	0.134931	1.17269	-0.164298	-0.313321	0.057465	0.418292	7.75342	0.00593583	-0.482667	-0.730814	-0.376394	-0.511917	-0.424575	-0.0105093	-0.563119	0.269095	-0.545221	-0.241174	-0.286913	0.166057	-0.0389565	0.247967	1.05713	-0.335142	-0.607033	0.546978	0.363201	0.7521
15	-0.621151	-1.37909	-1.04351	0.434604	-0.576331	-0.985817	0.0044885	0.374383	1.0125	-0.855369	-0.0940891	3.12133	0.729362	0.0452929	-0.181242	0.0174773	-0.279898	-0.199109	1.25548	-0.477266	-0.213361	0.692826	0.683624	0.561906	0.4283	3.07219	0.299813	-0.172011	0.0869616	1.69876	0.393402	0.232692	2.4174	-0.00856009	0.0735082	-1.48747	0.274025	0.406793	2.46506	-0.767325	-0.564955	-0.679125	-0.597532	1.89607	-0.0853988	-0.994598	-0.331226	0.53449	-0.551031
15	0.29537	-0.683561	-0.0154844	2.4419	-0.950528	0.357923	-1.45302	-0.788943	-0.344909	0.0718026	1.95179	-0.678242	0.459217	0.430388	-0.91906	-0.305268	-0.472405	-0.144975	0.26065	0.208031	3.40115	3.76034	0.974398	-0.0919002	0.687977	0.328649	-1.13286	-0.784065	-0.607197	-1.16362	-1.30027	1.48708	-0.778665	1.98378	-1.19627	0.196671	-0.896842	0.0913659	-0.740038	1.97	-0.532974	1.25415	0.272425	1.46092	0.638807	0.541023	-0.272525	-0.954215	-0.825123
15	-0.369668	0.750005	0.0682921	1.39057	-0.0603891	1.09825	-0.545944	-0.69929	0.553172	0.644436	0.0612641	-0.987852	-0.301532	-0.123848	-0.486936	-0.218352	-0.424827	0.101647	-0.334871	-0.0250062	2.95182	2.08459	0.138584	0.0734777	-0.129545	-0.163709	0.224618	-0.736844	-0.375664	-0.247455	-0.997348	0.429076	-0.661004	-0.481525	-0.912265	-0.963866	-0.548499	0.000522	-0.159184	0.199295	-0.227664	1.7871	0.917389	0.0820255	-0.363147	0.861635	-0.376225	1.74403	-0.466299
15	-0.414484	-0.874594	-0.267587	-0.974958	-0.502697	-0.856871	-0.985303	-0.690487	-0.972202	0.126552	-0.433705	-0.526628	-0.837133	3.54483	-0.188843	1.95586	-0.538387	-0.269885	-1.59765	0.207056	-0.773585	-1.1549	5.2527	-0.468901	0.954324	-0.833384	-0.828152	-0.0197449	-0.231859	1.65642	-0.399002	-0.251546	-0.761775	0.131024	-1.04247	0.326301	0.97153	-0.102968	1.18513	-0.668198	0.980007	-1.41707	-0.413696	3.10343	-0.160037	0.00287427	-0.248939	-0.0899313	3.60816
15	-0.63992	-0.727102	-0.717028	-0.460404	-1.24247	0.141471	-0.293019	-0.703062	-0.628958	-0.674678	-0.459392	0.200007	0.269316	-0.822376	0.745981	-0.405828	-0.787316	-0.405399	2.06815	0.765931	-1.00795	1.7698	0.99959	-0.139903	0.308166	8.61773	0.0309923	0.107188	-1.27231	-0.632754	-1.29971	0.105127	0.294784	0.0150187	-1.53734	-1.21913	1.12216	0.617802	-1.73952	-0.485641	-0.113344	-0.789064	-0.407182	0.0828119	-0.153025	-0.143	0.763763	1.60124	2.9113
15	-0.736434	-0.891363	0.786781	-0.9961	2.89417	0.0585134	-0.123021	-0.575327	-0.759263	0.937763	0.93297	1.99702	0.763148	-1.94572	-0.273266	-0.0352725	-0.498859	-0.627775	0.920402	-1.40079	0.126738	-4.05656	2.16651	-0.664813	-0.766193	-0.271178	0.0928603	2.39614	2.66494	-0.641588	-0.606164	-1.25183	1.98371	0.718451	-1.11037	0.249572	1.40629	0.481062	-2.55004	1.04009	0.673321	0.463291	-0.538693	-0.132413	-0.216207	-0.730956	0.166448	0.262947	2.50992
15	-0.777864	-0.765911	-0.166743	-1.30737	-0.781119	-0.291977	-1.35903	-0.690432	-0.499159	0.811995	0.349813	-0.714809	0.275237	-0.473819	-0.102402	-0.276941	-0.83075	0.37832	1.00755	1.1971	0.420061	1.46998	2.57506	-0.272265	0.730444	0.607677	-0.827733	2.66413	4.19681	-1.16972	-1.352	1.07464	0.604132	1.01887	-1.44534	-0.61571	11.4177	8.61883	-0.0144747	2.44762	-0.515685	0.43093	-0.594932	-0.32136	-0.0537324	1.63122	-0.278493	-0.839382	7.67388
15	-0.637806	0.114876	-0.191588	-0.320923	-0.205295	-1.07651	1.32483	0.848642	0.705114	-0.614012	-0.163705	2.52991	-0.266853	-0.0916914	-1.0171	-0.673995	-0.404604	-0.897653	1.06707	0.340104	-1.62695	-1.59007	0.178573	-0.631266	0.910488	-0.693713	-0.0679703	-0.40333	-1.28359	0.842897	1.82104	4.28978	0.520617	-0.5775	0.919203	1.03874	-0.544852	-0.00293317	0.666057	-1.15841	-0.282261	-1.56273	-0.571856	5.09167	0.0190111	-0.323279	-0.070719	0.438303	-0.513553
15	0.207836	-0.727102	-0.122282	1.019	-0.778176	0.0355274	-1.52293	-3.03e-05	-0.611809	0.347429	0.667351	-1.56642	0.77797	0.703478	-0.501516	4.61451	6.59723	-0.217465	0.233231	1.43591	0.324901	1.01892	0.776152	-0.0311341	0.21704	0.0394207	-0.975688	0.296483	-0.11318	-1.18489	-1.33891	-0.212215	-1.14112	2.78188	-1.26314	-1.16227	-0.764167	0.918212	-0.0531922	0.60886	-0.210306	1.00564	0.203985	-0.132225	-0.318529	-0.467049	-0.245888	-1.03751	-0.754166
15	-0.855133	-0.0845546	-0.502305	0.107601	-0.517621	0.124369	-0.961549	1.5099	1.48846	-0.065484	1.11386	-0.831736	0.404441	-0.158456	1.44495	1.30346	-0.15046	-0.332766	-0.111159	0.370702	0.098213	0.00407983	1.36112	-0.461602	-0.522089	-0.12537	-0.646488	-0.5967	2.31826	0.575202	-0.403939	0.273105	0.1725	-0.896503	3.15005	-1.26386	6.71849	0.243095	-0.234711	1.82742	-0.276843	1.18994	-0.113142	2.37915	19.6894	-0.366476	1.49965	3.60422	1.18946
15	-1.23986	-0.727102	-0.255245	-0.945256	0.995381	-0.522662	1.28762	-0.226532	0.690867	-0.140762	-0.715034	-1.56376	1.01648	0.933187	0.609619	0.599004	0.736508	-0.386455	-0.186725	-0.432891	0.0123785	0.272976	1.84252	-0.112642	0.490163	-0.207897	-0.198702	3.21409	0.30506	1.19307	-1.13223	-1.50229	-1.19645	-0.203619	-0.640085	4.3348	2.37792	0.85956	-1.36331	0.706735	0.470758	-0.938268	-0.0218482	-0.220254	-0.324449	0.527956	0.328351	2.08799	2.77044
15	-1.06053	-0.112905	-0.15083	0.0362303	-0.59047	0.0925274	-0.0799488	0.202796	-0.611111	1.12264	-1.32868	-0.709362	0.354751	-0.544713	0.47376	0.0673171	-0.727939	-0.652383	0.671901	0.740257	-0.741536	-0.124696	0.26071	-0.415841	-0.456879	-0.213188	-0.217892	-0.518182	-0.122811	0.0183404	0.174104	-1.07321	-0.610067	-0.197147	-0.0276529	-0.648842	-0.0759819	-0.592227	0.357761	-0.772898	-0.0531939	0.0369863	0.0684248	-0.565572	-0.477528	-0.205605	-0.255725	0.0887334	-0.234298
15	-0.495059	-0.8896	-0.151637	-0.956648	-0.925426	-1.46257	0.824599	0.52521	-2.38163	-1.48507	1.29885	-0.586051	-0.935968	-0.599984	-1.03683	-2.07704	-1.32381	-0.650115	-0.9747	3.66429	-0.906302	-1.00346	22.1536	-0.752692	2.18176	0.498801	2.20755	0.51882	-2.96463	5.21914	3.32686	-1.94298	-0.21627	-0.0136326	-0.609648	1.16902	-0.747999	1.25159	-0.036288	-1.93603	1.65869	-1.14443	-0.827681	0.975863	-0.0170636	-0.374727	0.108896	0.911879	-0.376071
15	-0.648181	-0.550847	0.529129	-0.67021	-0.482339	-0.26496	-0.146148	0.366238	0.463376	-0.444299	-0.959486	-0.918897	0.135042	0.055036	8.88815	-0.64145	-0.180135	-0.029853	0.650443	0.351932	-0.477067	-0.0355597	1.46912	-0.401322	-0.552274	-1.03416	-0.456608	-0.498867	0.105994	-0.445658	-0.603426	-1.27598	-0.624029	0.0691653	-1.16264	-0.300421	-0.0659566	1.29136	0.168725	0.0239361	0.049454	-0.271437	1.16793	-0.311763	0.329915	0.204409	-0.303868	-0.597823	0.152733
15	-0.176819	0.694164	-0.0812593	0.243191	-0.0337453	0.832518	-1.10922	-0.878782	0.483603	1.08167	1.77737	-0.908193	-0.0639834	-0.0534001	0.508293	0.764436	-0.034653	0.0486014	-0.195027	-0.0941738	0.858395	0.958452	0.289509	0.126219	-0.540314	0.309703	-0.713686	-0.576841	0.163514	-0.449768	-0.618677	-0.2701	-0.390733	-0.108644	-0.367302	-1.31099	-0.3353	-0.335161	0.129395	0.989547	0.305433	1.3671	0.623188	-0.552431	-0.359964	0.50469	-0.32859	-0.236524	-0.644745
15	2.69507	-1.5611	-0.245344	-0.239349	-0.790987	-0.541518	-1.01568	-0.724049	-0.0892259	-0.64503	-0.281442	0.606517	3.30554	-0.142607	-0.77988	0.721223	-0.701239	-0.461967	2.86715	3.48591	-1.07108	-0.186588	-0.43487	-0.108152	1.74239	5.21031	-0.770414	2.37183	-0.355776	-0.439642	-0.467417	0.32116	1.21346	2.44147	-0.50441	-1.20542	1.82444	2.00271	0.259544	1.52459	-0.536569	0.157918	0.0286072	0.303827	0.296052	0.536994	0.280374	11.8007	0.323622
15	0.918883	-0.355834	0.205308	2.9886	0.0239898	0.319222	-0.976579	-0.655001	-1.10067	0.222888	-0.556216	-1.571	0.227035	0.142777	0.00224964	0.584787	-0.794252	-0.159361	0.464404	-0.116362	0.632724	4.84147	6.97919	-0.313492	1.38063	0.276134	-1.15182	-0.382544	-0.669675	-0.595293	-1.20919	-1.64473	-1.35966	2.3518	-1.03422	-0.389645	1.16341	2.56606	-0.00208052	0.871268	-0.373615	0.0509931	-0.232157	-0.937597	0.0174321	0.392703	-0.309042	-0.2977	0.274151
15	-0.130111	-0.489642	0.670062	-0.183105	-0.355078	-0.165936	-1.1073	-0.891251	-1.85723	-1.4447	-2.48292	-1.22729	0.433185	1.14714	-0.735083	-0.686431	-0.757351	-0.607951	2.10834	4.09217	-0.869617	4.7765	0.604376	-0.0302533	1.97991	1.35596	-1.14029	1.94729	-0.762987	-1.05375	-1.26045	-1.3897	-0.088228	1.70845	-1.2085	-0.0233502	4.23457	8.35423	1.34433	0.0601765	-1.30371	0.180136	-0.943922	-0.139457	-0.380279	6.32187	-0.492357	-1.57693	2.3986
15	-0.307658	-0.442357	0.597965	-0.303339	-1.28796	0.164719	-0.482679	-0.696546	-0.165452	-0.36646	-0.877896	-1.08326	3.6612	-1.15865	0.244036	1.65079	-0.420177	0.0997189	0.255414	0.334317	-0.680442	0.756685	0.451857	0.123998	6.31955	6.54001	-0.312331	2.93985	-0.433224	-0.66899	-1.4664	-1.19555	-1.18696	-0.103177	-1.77173	-0.129038	-0.0800377	-0.120003	0.375276	0.381621	-0.188929	0.0767103	0.787065	-0.659241	-0.412683	-0.599513	-0.316873	-0.32179	0.658593
15	-0.764438	0.32312	-0.232102	-1.9039	3.51025	0.00166833	0.0269964	-0.190261	-0.406962	-0.601662	-0.770062	0.263834	0.271672	-0.505835	-0.459456	-0.734692	-0.435924	0.399758	-1.30384	0.154266	-1.74918	-0.114663	-1.00493	0.7584	1.60327	-1.34098	0.801837	29.5607	0.379762	-0.302744	-0.913889	0.0721275	2.64693	1.81473	-0.584175	0.00759503	-0.562722	0.384069	-0.838918	0.600536	-0.747727	-0.521708	-0.0748737	6.57365	0.170032	0.0676975	-0.245908	-0.314895	-0.835771
15	-0.739574	0.458255	-0.161648	0.120777	-0.147407	0.132366	-1.36634	-0.659504	-0.577044	2.73311	-0.147506	-1.24713	0.735235	-0.91574	1.46951	0.27243	-0.400243	-0.185966	0.244688	4.56571	0.0497028	8.70594	1.28347	-0.175493	-0.680069	-0.956592	-0.201026	-0.745278	-0.903093	0.382081	-0.251046	-0.738604	-0.817775	0.197428	-0.348132	-0.707681	3.31035	5.62015	0.253682	0.940636	0.694321	0.435964	0.302933	-0.664096	-0.46529	-1.06543	-0.397588	-0.199655	-0.073206
15	-0.694428	-0.620352	-0.607536	1.84463	-0.86831	-1.14506	0.19547	1.17258	-2.46099	-2.06752	0.378778	0.0872491	0.376971	0.102022	-0.260301	-2.78562	0.327024	-0.757426	-0.838705	0.780872	0.745184	-0.404444	5.91935	0.0986794	1.96902	0.47907	0.658342	1.43672	-0.887049	0.554433	-0.610134	-0.830764	-0.232348	0.890553	-1.21544	0.598155	0.0647613	0.934442	0.762464	-2.1243	0.189047	0.0932462	-0.767127	0.00955633	0.0397412	-0.458971	-0.314805	-0.969798	-0.0757871
15	-0.576165	-0.997379	-0.000374491	0.827919	-0.443869	-0.405721	0.881332	0.936625	0.260284	0.753614	1.13744	-0.479115	0.392291	-0.0215316	-0.506184	-2.51992	-0.600087	0.091999	3.64561	0.723082	0.852662	0.577609	0.424227	-0.353463	0.71885	0.461308	0.675454	0.847598	-0.0186541	1.48315	3.42637	-1.0089	0.234409	0.635857	-1.21786	1.31766	1.0153	1.30571	1.07408	-1.88635	-0.139391	0.573245	-0.437057	-0.20643	0.20285	-0.127843	0.0520875	7.26481	-0.781095
15	-0.554058	-0.432214	0.191181	-0.448182	0.619926	-0.136738	-0.63705	-0.475348	-0.0532201	-0.283121	-0.985827	-1.11774	0.307877	-1.3181	-0.363955	0.770842	-0.0449799	0.296437	0.598483	-0.495595	-0.962175	-0.321857	0.748482	-0.519679	-1.09997	-0.711613	0.0216235	-0.426647	0.654228	-0.799032	-0.920016	-0.805448	-1.29544	-0.176537	-0.809179	-0.366166	0.0399141	-0.352187	-0.813378	0.798806	0.143762	-0.452949	0.0541585	-0.44364	0.174991	-1.31724	-0.213662	0.108156	0.0889408
15	-0.666723	-0.314046	-0.486686	-1.35054	-0.441192	-0.0555092	-0.482756	-0.191149	0.471426	0.184176	-0.158462	-0.664411	0.187394	-0.170634	1.04934	0.221295	0.456695	0.123215	-0.606643	0.0703664	-0.482059	0.195467	0.0567738	0.170588	-0.192627	1.29246	-0.763226	-0.579423	0.704119	0.0921675	-0.790166	0.0869114	-0.400878	-0.564682	-0.617846	-1.80382	1.30501	-1.1414	-0.885445	-0.0655025	0.196143	0.456637	0.170253	0.0692061	0.979823	-0.551445	0.0587035	1.00581	1.41204
15	-0.837544	0.210675	0.20674	-0.333908	0.385569	-0.248386	-0.430543	-0.104197	0.848783	-0.016346	3.30382	-0.823314	0.364397	-0.665958	0.211287	-2.22403	-0.131786	-0.173469	0.557549	1.08087	-0.608018	-0.715794	2.83036	-0.600874	-0.487788	-1.22345	-0.544213	-0.343673	-1.19313	0.106835	2.8859	0.0466317	0.0725571	-1.31518	1.63425	0.619603	-0.237728	1.07499	-0.801471	2.69914	-0.100354	0.0726864	-0.273495	-0.205858	-0.522727	-0.405724	0.234267	0.960869	-0.358382
15	-0.350861	0.83097	-0.550614	1.06983	-0.978824	-1.09432	1.40021	2.44391	-0.149658	-0.0678425	1.5495	-0.157003	-0.356635	1.70677	0.26392	-2.82966	-0.249358	-0.683131	1.02412	-1.16461	-1.90107	-1.08952	1.46453	-0.828999	-1.68748	7.77095	2.50566	1.1369	3.50219	1.69144	2.94318	-0.796821	-0.00228118	-1.888	1.11134	0.986335	0.244665	4.27856	-1.51774	-0.694013	1.11997	-0.218788	0.163741	-0.493895	-0.435689	-0.285655	0.216995	0.676885	-0.387242
15	-0.05533	-0.570209	-0.0122435	-0.200184	-0.726661	-0.234412	-0.842452	-0.395352	0.376012	-0.342242	-0.0481324	-0.535944	0.0579094	0.228464	-0.0776498	1.30807	-0.187029	-0.517076	-0.267771	-0.259629	1.13832	0.437926	-0.143625	0.0384358	0.373167	0.403978	-0.857082	-0.488299	-0.309929	0.630838	-0.521744	0.31688	-0.271953	-0.0214555	0.292641	-0.899704	1.2047	0.388122	-0.442945	0.107953	0.0867881	0.31002	0.135369	-0.199028	-0.515453	-0.838274	-0.323962	1.31443	-0.374183
15	0.348201	1.18286	0.272549	-0.405804	-0.473215	0.0636989	-0.326626	0.152418	0.338541	0.517495	-0.236547	-0.537009	0.603771	-0.668951	2.86346	12.236	0.461356	0.989629	-0.291168	0.480809	-0.517461	-0.254516	0.193172	-0.311339	0.386504	-0.603619	-0.922262	-0.40083	0.895093	1.18187	-0.413419	0.50982	-0.00975767	-0.118552	-0.30106	-0.506366	0.444338	0.665467	0.404351	-0.202932	-0.0611845	0.220846	-0.0265826	0.530238	-0.300498	-0.352931	-0.287838	-0.70347	-0.506984
15	0.755789	-0.594814	0.247746	4.06492	-0.733043	0.610281	-1.91184	0.948886	1.0145	-0.092466	2.91277	-1.35344	0.402174	2.17279	0.189414	0.522243	-0.119653	-0.475994	0.546189	0.664816	3.78155	2.47226	1.84729	0.152452	1.12034	-0.879966	-1.16149	-0.958053	-0.672272	-1.33246	-1.20774	1.37276	-0.943143	2.05402	-0.806524	-0.38036	-0.971754	0.159584	0.0623792	1.30759	0.0576266	1.72711	1.00255	-0.160427	-0.228953	1.33505	-0.320785	-1.09463	-0.920588
15	1.15169	-0.390992	0.0413391	4.19812	-0.325204	0.238137	-1.79131	-0.983678	-0.618679	0.931612	2.07606	-1.61746	-0.620955	-0.717199	-0.3602	1.3185	-0.567572	-0.691847	-1.22544	1.2515	2.89365	3.13698	6.68861	-0.349106	0.315194	-0.81544	-0.953803	0.244789	-1.53343	-1.17777	-1.29107	-0.206802	-1.4723	2.03362	-1.20971	-0.207888	-0.829493	-0.575221	2.63179	1.32845	0.432925	0.768884	-0.0845536	-0.750406	-0.0413086	3.78717	-0.341066	-0.850918	-0.715805
15	-1.67472	-1.53323	-1.49199	-1.98372	-0.32789	-1.42633	99.034	2.52652	1.83049	0.219871	0.925094	0.0271854	-0.0924058	0.235837	1.98363	-0.725348	1.18444	-0.626885	0.683845	-1.21213	1.25532	2.64622	-0.662255	-0.673192	-0.364257	2.18843	1.09145	0.866238	2.96225	2.50262	3.07359	0.811841	1.39227	-1.43965	3.194	-2.33722	3.85984	2.76932	-1.08834	0.575864	2.41478	-1.37069	-0.0858967	0.632217	-0.281765	0.280411	2.05972	2.77256	5.11155
15	-0.0164763	1.32978	-0.0586035	-0.150975	-1.34049	1.35731	-0.776039	-0.0864489	0.572045	-0.100696	0.338007	-1.01831	-0.207657	-0.131548	1.44922	1.29968	-0.318233	-0.111464	0.210608	-0.300301	2.16105	2.23809	-0.00233634	-0.0601195	-0.480628	1.24826	-0.888918	0.609693	0.217881	2.16668	-0.607376	-0.134238	-0.616958	-1.23097	1.20485	-1.46918	1.81735	1.03313	-0.71623	-0.263968	0.911886	0.8895	0.393178	-0.149564	-0.344007	0.668156	-0.230345	0.352976	0.306089
15	-1.14067	0.0969451	-0.0753512	-0.541361	-0.140083	-0.293999	-0.660949	0.0136398	-0.55425	0.202444	-1.52984	-1.00584	-0.200807	-0.535935	0.689235	0.544294	-0.619021	-0.426472	-0.457908	0.852014	-0.669722	-0.0430585	5.13463	-0.421754	0.196989	-0.572919	0.32193	-0.422977	-0.897758	-0.468798	0.537264	-0.514632	-0.948874	0.351039	0.717347	-0.705121	0.108084	-0.481272	0.385526	-0.315707	0.715564	-0.413471	-0.0793809	-1.04447	-0.116801	-0.569016	-0.222391	0.120597	-0.805176
15	-1.5951	-0.0544105	-1.04572	-2.01269	-1.85246	-1.47365	4.03958	0.493131	2.47345	3.63483	2.54309	0.928186	-0.527303	-0.582628	0.350505	1.8649	0.25586	-0.28833	-0.0644294	-1.4328	-2.24492	-1.9514	-1.31597	-0.0156446	-1.55089	0.60806	-0.105819	-0.660882	1.91213	1.96471	1.54515	-0.0536463	0.318771	-1.36429	1.07184	-2.46038	2.63847	-0.283128	-1.58433	-0.664386	1.32177	-0.500265	1.1646	0.833724	0.331835	-2.35642	0.140416	2.06693	1.13871
15	-1.625	2.0982	-0.835998	-2.65143	-2.20653	-1.49008	-0.830036	-0.337419	7.78353	11.4507	17.4905	-0.552342	-0.450131	-0.971151	4.79311	3.55066	1.23045	3.14982	0.262201	-1.52978	-2.62481	-3.05081	-3.09934	1.63835	-1.66287	-0.755262	-0.15456	-0.648947	6.71765	2.43285	1.84813	2.54598	0.326906	-1.41403	3.23956	-3.07543	1.93499	-0.621153	-1.2787	9.51707	3.98053	5.29005	8.67723	1.28171	-0.817564	-2.29035	-0.182231	4.9772	-0.771398
15	-1.56792	1.17249	-0.641019	-1.78976	-2.40523	-0.360913	-1.16008	-0.473149	4.31037	11.0788	20.7526	-1.07007	0.578329	-0.389116	2.63525	6.75014	3.25045	0.123371	1.73283	-1.18255	-1.05686	-2.14126	-2.15911	1.34806	2.15187	0.855435	-0.0602907	1.58874	4.58692	0.0936804	1.9946	0.585056	-0.618704	0.263664	2.47958	-2.75323	0.569441	-1.04975	-1.14969	8.39331	2.84135	9.75518	8.1968	-0.176482	-0.943999	-1.88929	-0.291735	1.6305	-0.964939
15	0.24911	0.577596	0.022009	1.40886	-0.223169	1.34996	-1.22464	-0.667866	-0.589362	0.804321	-0.145623	-1.00294	0.366431	0.100046	-0.344451	0.043358	-0.225027	-0.327825	-0.325517	-0.157383	1.57476	2.01003	0.292875	-0.0702505	-1.05176	-0.253495	-1.19496	-1.09097	-0.724955	-1.02324	-0.835948	0.466407	-1.0886	0.36728	-0.0564822	-0.34013	-0.664068	-1.23691	1.09477	0.0653299	-0.0682983	0.774143	0.188176	-0.682323	0.000750308	1.07884	-0.44699	-1.07799	-0.958879
15	0.529034	-0.444614	0.499957	1.75861	-0.723109	0.309252	-1.60597	-0.734091	1.14914	0.207931	1.85104	-1.39417	0.410271	1.86945	-0.62008	0.194021	-0.150023	-0.432122	0.650376	0.378407	2.02005	2.09296	0.598139	-0.132845	0.0232001	-0.324826	-0.999888	-0.777341	-1.35945	-0.647498	-0.170585	0.679848	-1.59718	1.49041	-1.09493	0.524268	-1.036	-0.929112	0.0202487	0.492881	-0.00055918	1.07429	0.786727	-0.334751	-0.406706	0.519954	-0.301091	-1.18039	-1.02067
15	0.042485	-0.0476196	-0.0782041	-0.940938	-0.9209	-0.284547	-0.309855	0.847716	-0.244069	-0.645134	0.546391	0.276057	-0.417707	-0.635538	-0.0359025	-0.294838	-0.350815	-0.582097	0.789578	-0.951391	-0.0570448	-1.57066	-0.266892	0.383529	0.237542	-0.576045	-0.507893	-0.206165	-0.0473603	0.598375	1.6441	1.73609	0.65077	0.222249	0.47348	-0.936159	-0.586672	-0.183347	-0.545319	0.334981	-0.64505	-0.51806	0.597187	0.535789	-0.323056	-1.23028	-0.283719	-0.234643	0.795735
15	-0.317622	-0.452881	0.0629826	-0.61336	2.74933	-0.560547	-0.121245	-0.568316	-0.474471	-0.689114	-0.479101	0.226109	0.317639	-0.434827	-0.130267	0.25334	-0.111069	-0.45545	0.497553	-0.0442622	0.456537	1.16948	3.3264	-0.280054	-0.163018	-0.300812	-0.558452	-0.688259	0.715466	0.246142	-1.25482	0.619199	0.569222	0.0118208	-1.38318	-0.465816	0.463819	0.963869	0.132591	-1.02894	-0.102708	-0.606461	-0.370756	0.965824	0.32957	0.926345	0.295689	-0.0826644	-0.202761
15	-0.333153	-0.785637	0.00500261	-1.40891	1.8914	-0.230078	0.459827	0.862863	-0.278346	-0.859479	0.431346	1.34061	0.353628	3.98375	1.62035	-1.11321	-0.692371	-0.481294	2.45908	0.856121	-1.40125	6.22183	2.53167	-0.0684788	0.38296	0.178207	-0.12893	-0.38352	-1.00281	0.754808	-0.247117	1.59434	0.524071	-0.106882	-0.864306	-1.05861	0.546751	0.483051	-0.0155086	-0.708473	-0.185473	0.344965	0.0483886	0.837135	-0.315942	0.865242	0.0815661	0.520329	-0.368811
15	-1.65467	-0.7382	-0.675082	3.21677	0.125894	-1.07594	6.27059	9.02689	1.30447	-0.356435	4.92488	-1.30214	-0.0260245	2.28723	0.540389	8.98877	-0.275641	-1.06743	9.77227	-1.55774	2.5358	2.54044	7.30367	-0.680211	-1.89424	-1.23918	1.51981	-0.555254	-0.22047	7.94914	0.140383	-2.19626	-1.03207	-1.07844	0.593017	-0.958685	0.752898	3.40255	-1.40662	-1.57284	2.45421	-1.19771	-0.65118	-0.954778	2.70866	-1.77926	1.60582	3.67082	-0.039018
15	-0.749082	-0.601867	-0.168336	0.557485	-0.17239	-0.508844	-0.513898	-0.144611	1.64122	-0.649644	0.617916	-1.0473	0.415871	0.189349	-0.759932	1.63896	0.88027	-0.0942326	2.056	-0.869066	-0.384754	0.870259	0.818842	-0.190081	-0.894369	-1.1157	0.74286	0.157915	-0.0120609	-0.390942	-0.0396823	-0.523077	-0.908237	-0.887778	-0.53829	-0.621187	-0.685371	-0.694968	-0.129277	-0.19934	0.581358	0.274373	-0.317014	-0.2109	-0.216603	0.132193	-0.353695	0.0598417	-1.03273
15	0.997768	-0.945553	-0.271281	-0.309	-0.816892	-1.19841	1.8018	1.56141	1.26688	-0.142265	-0.407956	0.491527	-1.04099	-0.422361	0.0290256	3.46359	-0.402042	-0.366255	-1.49912	0.608733	-0.247845	1.50864	2.79111	-0.270697	-0.146358	1.3579	-0.886035	-1.58215	1.24126	1.96611	2.00258	-0.954576	1.1558	-0.369404	2.78846	-0.68987	4.16001	1.42463	0.183632	-0.667461	-0.0882344	0.236287	0.155131	0.411613	0.431057	-1.04055	0.672725	0.666609	0.888025
15	-0.463193	-0.556369	-0.339315	-1.10047	5.75274	-0.607599	7.6542	14.8816	1.25475	-0.500461	6.97723	-1.29529	-0.0632553	2.39558	31.9385	15.7679	2.76301	-0.264996	24.425	-0.415909	-1.06493	-0.924633	-0.964637	-0.448876	-1.20731	-0.907756	3.86673	-0.533173	-1.29925	33.7641	-0.148621	-0.852232	11.2691	-0.603689	13.6902	-0.525004	4.99861	7.14715	-0.623919	-0.420333	0.0269957	-0.735788	-0.0657948	1.36768	-0.405567	-1.59054	1.53373	10.3211	4.003
[truncated: 104 more columns]

## Sheet: Figure 3b
Figure 3b
ISARIC
IgM Positive hits (Z-scores above 3 from HuProt Microarray)
Control	GCS=15	GCS≤14
1	2	10
3	1	8
0	3	17
1	12	4
2	1	5
3	3	18
2	7	18
1	3	3
5	3	36
5	4	11
0	2	2
37	1	3
0	11	6
4	2	6
3	7	8
2	4	15
0	9	13
1	8	7
7	8	5
2	3	3
1	5	3
0	10	6
1	6	4
0	6	1
3	0	12
1	5	7
2	4	2
0	8	2
1	3	4
10	14	13
0	8	0
2	2	4
1	12	5
2	5	6
0	37
0	5
0	13
5	16
0	5
3	10
2	4
0	0
5	10
0	10
0	18
7	10
2	7
2	8
2	9
1	5
3	4
1	3
1	1
1	8
2	2
6	3
0	10
0	24
1	12
1	1
0	4
2	10
2	35
2	31
0	0
0	4
0	0
2	5
0	5
0	26
1	1
0	7
0
6
0
0
1

## Sheet: Figure 3 e,g,h and Supp 5d
Figure 3e,g,h and Supplementary Figure 5d
COVID-CNS
IgM data from HuProt Microarray
Group	ACE	ACTA1	ADAMTS13	AGER	AGTR1	ANKRD23	ANXA4	ANXA5	APOH	APP	BSG	CD74	CDH1	CDH13	CDR2	CEACAM1	CEACAM5	CENPB	CENPH	CHRM2	CHRNA10	CHRNA9	CLDN5	COL1A1	COL1A2	COL4a3	COL4A3BP	COL5A2	DBT	DCN	DDC	DLAT	DPYSL5	DRD2	DUPD1	EDNRA	ELAVL4	F2	F7	F8	F9	FGB	FSHB	GABBR1	GABRA1	GABRB3	GAD1	GAD2	GFAP
Neuro-COVID	0.555419	0.0675148	-0.174889	1.86618	1.23032	0.693086	-1.6853	-0.868209	-0.359667	6.62085	0.731327	-1.08908	0.561403	-0.0924027	1.13366	-0.496283	-0.152717	-0.217776	-1.14805	-0.71939	1.74276	#VALUE!	-0.409365	-0.0731629	-1.32612	-0.874433	-1.05029	-1.04055	-1.14828	-1.13478	-1.12942	-1.532	-0.69452	0.694029	-1.01506	-0.201379	-0.859381	-0.273124	0.609402	2.80503	-0.261232	1.9757	0.569438	-0.590497	-0.401653	19.1884	0.333592	-1.09912	-0.102307
Neuro-COVID	4.13352	1.24201	0.236536	1.75998	-0.317895	-0.532187	-1.37506	-0.38597	-0.119432	-0.669425	0.693233	-0.242199	0.333824	-0.60386	1.13024	3.044	-0.805434	-0.598703	1.8045	-0.272035	-0.725385	0.89352	4.78908	-0.933876	-2.5862	-3.78818	0.248759	-2.65959	-0.903598	-0.472106	-0.418256	-0.696901	-0.525355	-0.0121865	-0.0915642	-1.58348	-0.47178	#VALUE!	1.80416	-0.915938	0.843234	-0.297029	1.70149	-0.801269	-0.397935	-0.445544	0.105998	0.722788	-1.44223
Neuro-COVID	1.25111	-0.76608	-0.24754	1.44551	-0.73561	1.02894	-1.70075	-1.03221	-0.417525	1.0277	0.718671	-1.27894	0.477015	3.74679	-0.574855	-1.13891	-0.539363	0.404602	0.886518	0.479766	3.68622	4.31495	3.56374	0.036364	0.294925	-0.849006	-0.753628	0.037442	-0.796661	-1.24615	-1.22742	0.115824	-0.8826	1.72381	-1.56032	-0.487425	-0.713834	-0.247689	0.115706	3.81432	-0.286966	4.39718	0.485093	-0.319064	-0.0143216	2.33604	-0.397041	-0.882788	1.96298
Neuro-COVID	0.931847	-0.881646	-0.384734	-0.858036	1.90702	0.230564	0.0867536	-0.725749	2.04165	1.17344	-0.853854	-0.432286	0.862455	-1.02102	0.222917	-0.354179	0.694632	1.14902	-0.746538	0.995967	-2.14459	2.11056	2.49234	-0.576726	-0.54869	12.4409	0.234992	-1.82307	-1.09456	-0.84154	-1.44026	-0.923047	-0.141314	0.395116	-2.12326	1.13747	-0.395299	0.515488	-0.444892	-0.863674	0.437899	-1.54272	0.0500413	-0.452707	0.30229	-0.201761	-0.386833	-0.718674	-0.770101
Neuro-COVID	0.228934	-0.458981	0.552311	3.03426	-1.33213	1.04368	-1.55349	-0.796214	-1.10028	1.3039	1.53486	-1.63768	0.332939	1.06632	0.400375	0.52297	-0.361318	-0.151695	0.028391	0.27487	1.48379	3.24853	1.82574	0.0681919	-0.415885	-0.599982	-0.607546	0.509658	-0.834848	-1.04683	-1.11512	-1.16222	-1.65353	1.65629	-1.10124	-1.46753	-0.633547	-1.18874	0.215293	0.665615	0.183946	2.1158	1.51534	-1.05002	-0.327209	2.56747	-0.233934	-0.693405	-0.176988
Neuro-COVID	4.27095	-0.203179	-1.02354	-5.88375	-0.724233	-2.50999	1.97775	-0.896336	5.93472	3.05967	13.1592	3.12133	-2.87385	10.5074	2.68214	2.66724	0.227619	1.62211	-4.67567	-0.742714	5.42077	2.37364	-9.53013	1.02062	-5.26873	-4.88547	-0.463539	-5.92677	0.371904	1.88522	1.47758	2.76707	3.71629	0.306417	-0.50441	-1.16437	-0.402188	-0.648709	-1.32442	10.6915	1.41722	6.64534	3.86456	0.168887	-0.568311	1.78845	-0.969525	0.0462804	-3.52761
Neuro-COVID	-0.787885	-1.15875	-1.25399	-3.46033	2.43031	-1.34952	-1.56619	-1.24661	0.615415	2.66149	3.47418	-0.334999	-1.05613	-1.05505	-0.442611	-0.640593	0.60615	0.476229	0.39021	-1.90307	-0.702182	-1.42275	2.35351	-0.219933	-1.71681	-2.61351	1.28531	-2.0797	1.24964	-1.01398	-1.32759	-0.334401	-0.660423	-1.77593	-1.68606	2.0481	-0.670526	-0.497952	1.79675	2.56467	1.10644	1.84623	1.07571	-0.162103	0.935353	-1.83027	-0.116	-0.937975	-1.04396
Neuro-COVID	0.0222391	-0.445478	0.225321	0.147229	-0.062542	0.562668	-1.5487	-0.894971	-0.730017	0.28245	-0.278703	-0.867159	0.659314	-0.624067	0.604549	3.5135	-0.335817	-0.200771	1.42293	0.442237	0.192053	0.988265	2.76475	-0.380016	-1.82863	-1.42384	4.3984	-1.91247	-0.896773	-0.819136	0.187763	-1.00763	-0.115796	0.298838	-0.720154	-1.74175	2.29452	2.18023	-0.258535	0.70281	0.0986372	0.804436	0.570217	-0.470972	-0.478569	0.632	-0.0970549	-0.050489	-0.127303
Neuro-COVID	-0.108721	-0.548496	-0.440735	-1.03163	0.171761	0.976734	-1.64121	-0.30253	-0.585834	1.74107	1.55609	-0.813962	0.6833	7.71218	0.650622	2.57933	1.03945	0.370137	-0.32498	-0.0222986	1.19859	11.4431	1.94553	0.319642	-0.130186	-0.884968	-1.09957	-0.991534	6.79231	-1.32741	-1.56975	0.835177	0.127957	0.0565911	-1.75364	-0.977947	-0.455342	0.568302	0.903265	5.62686	0.55201	1.70975	-0.471492	-0.175812	0.0731706	1.44422	-0.11976	-1.15638	-0.36472
Neuro-COVID	-0.915278	-0.611228	-0.701507	2.47865	0.0633046	0.0854121	0.121168	-0.246382	0.679202	1.4283	-0.448846	-1.10794	-0.393313	0.973349	0.656296	3.45026	-0.356109	-0.253565	-0.192466	-1.14466	-0.717231	1.66293	6.29806	-0.595402	-2.16854	-1.89636	-0.920845	-1.84866	-0.667623	0.382776	-0.384828	-1.21027	-1.123	-0.961242	-0.105035	-1.19472	0.299059	-0.29425	-0.480209	-0.394058	1.32882	-0.484495	-0.518518	-1.1928	-0.438673	-1.39207	0.207399	1.21254	3.23198
Neuro-COVID	1.45293	-12.6787	-1.41674	-2.17782	-0.149482	-9.3499	-2.237	-0.275971	3.76197	-1.59914	8.24523	2.64141	-2.00422	-2.48015	2.69871	-0.804782	0.789985	0.558767	0.300777	-4.10376	-1.9712	9.92558	-1.34307	-1.42554	15.5183	45.2357	1.42427	35.6131	-6.34124	0.00428869	-0.55716	-5.37856	5.0577	-1.35009	-3.61318	-3.25789	22.1555	4.56048	-1.956	10.4308	-3.20891	-5.64637	-8.05792	8.36634	41.0587	-5.03543	2.40085	-1.62227	332.051
Neuro-COVID	-0.784001	0.22244	-0.0705318	-0.822019	-0.412168	0.349711	-1.67269	-0.968652	1.20864	1.31011	1.15161	-1.0324	0.40226	-0.586834	-0.502929	2.99981	-0.40719	0.344273	1.51974	-0.32422	0.367119	0.0635427	1.76581	-0.0870814	1.44046	-0.873948	-0.652398	0.653059	-1.02375	-1.04028	-0.965851	-0.674008	-1.26298	-0.258165	-0.794346	-0.926272	1.05231	-0.284875	-0.695486	-0.231514	0.294519	1.20113	0.881469	1.02842	3.21578	0.428967	0.346746	2.15208	0.115932
Neuro-COVID	-0.0325988	-1.66329	0.318451	-0.82059	0.317727	2.69185	-1.23414	-1.10404	1.30014	0.933538	4.54615	0.230672	-0.286109	39.5078	0.91259	1.21546	1.20939	0.346431	0.580677	8.11075	-0.170779	-0.170544	-0.830763	0.755819	-3.35945	1.17457	-0.112041	-1.17518	-0.707252	-0.606714	-0.433705	-2.31188	3.65513	0.34545	-0.918094	-0.937863	-0.447991	4.0608	0.273588	17.722	-0.433677	0.602485	1.12939	0.953781	0.0517084	0.565988	0.465574	-0.669725	-0.75951
Neuro-COVID	0.23119	-0.756289	0.134577	1.98593	-0.194164	0.0443983	-1.49678	-0.953755	0.108943	1.57383	1.2293	-0.990196	0.54135	0.60682	-0.134287	0.366708	-0.178283	-0.00968288	-0.68569	-1.32758	2.38529	1.87009	2.90241	-0.058267	-1.37621	-1.14622	-0.669615	-1.39105	0.105652	-1.30375	-1.16909	0.351782	-1.04259	-0.735604	-1.41124	-0.485054	-0.738565	-0.173281	0.12491	1.52215	0.179672	2.89223	0.835872	-0.329844	-0.108636	1.08317	-0.326796	-1.35547	-1.13093
Neuro-COVID	1.7498	-0.145877	0.0657296	0.648082	3.73869	0.704443	-1.35264	-0.664558	0.78483	0.196175	-0.46139	-0.542879	0.235411	-0.45692	-0.741878	-0.624874	-0.52946	0.52016	-1.77582	-1.05796	1.89571	3.08964	3.49168	-0.533898	-1.72734	-3.48078	0.246492	-2.91691	0.1358	-0.963834	-1.09724	-1.67745	-0.499852	-0.298359	-1.05032	0.388156	-0.403702	-0.150864	0.12595	-0.322908	0.336652	0.1982	1.68154	-0.519137	1.88943	1.59622	0.0945855	-1.10997	-1.99922
Neuro-COVID	-0.652198	1.71423	0.648463	0.847031	-0.644238	1.95447	-1.2688	-0.434891	-0.472546	0.367569	-0.965808	-1.26116	-0.172018	-0.0495449	1.12841	-0.0390328	-0.509125	0.665101	-0.557401	-2.79419	1.6876	1.88651	5.76118	0.0359463	-1.07368	-0.825018	-0.449517	-0.555639	-0.946917	-1.00188	-1.56562	4.38573	-0.131359	-1.71492	-1.37296	-2.5703	1.18829	-1.77308	-1.61828	1.72613	0.846351	1.50719	1.07332	-0.883887	-0.293704	0.32912	-0.132703	-0.634983	0.30702
Neuro-COVID	-0.495873	-0.346054	0.280592	0.208791	1.9846	-0.374852	-1.45462	-0.907258	1.53559	0.719196	-0.570423	-1.06441	1.18766	1.28283	-0.382303	7.53589	0.599298	2.72105	-0.230912	-1.09553	0.49005	1.60492	4.49466	-0.172428	0.605005	1.00876	-0.466467	-1.3684	-0.0111158	-1.1948	-1.70943	0.272053	-0.667839	-0.731191	-1.92482	-0.177963	-0.387013	0.338254	-0.197809	0.165677	0.759696	2.10313	0.86252	0.533945	3.74311	0.126132	1.73408	0.176002	-0.164512
Neuro-COVID	0.506638	0.562894	0.11424	-1.57728	3.12485	1.91264	1.19333	0.410631	1.45197	0.568344	0.33723	-0.113678	-0.482603	-0.349083	3.19843	-1.29431	-0.279409	0.0355254	0.581216	-0.804358	-0.588176	3.62971	5.56907	-0.73258	-1.76882	-2.54228	0.475958	-2.39635	-0.715633	-0.714853	-0.720468	-0.241117	0.727529	-0.987913	-1.29495	1.45189	0.0555619	0.896541	-0.83431	0.763513	-0.26211	0.256895	0.342107	-0.26463	0.101479	0.959205	2.43333	-0.326698	8.32092
Neuro-COVID	-0.0487419	-0.532226	-0.213244	0.940197	-1.20983	0.354708	-1.70122	-0.913318	-0.857636	2.06948	-0.220992	-1.28489	-0.721987	0.248969	-0.470191	0.289856	0.134795	-0.0144766	-1.11386	-0.0738443	2.40337	2.86827	2.98008	0.324072	0.716552	0.345547	-1.1566	-0.744571	-0.81021	-1.31225	-1.4032	-0.497959	-0.921322	0.920055	-1.2921	-1.49394	-0.450852	0.196436	-0.973171	3.74585	-0.140554	2.92012	0.890894	-0.470657	-0.364185	1.79766	-0.389126	-1.49688	-0.299333
Neuro-COVID	0.824276	-0.672726	-0.155988	3.25886	-0.908488	0.849079	-1.77523	-1.08957	0.0525614	2.69966	1.78426	-0.989606	0.441573	0.961468	-0.319879	-0.844086	-0.468363	-0.111497	-0.424041	-0.63552	2.42826	5.85066	2.933	0.0266924	-1.14194	-1.56257	-1.41894	-2.04297	-0.559318	-1.16796	-1.4657	-0.0442061	-0.798516	1.95887	-1.84306	-1.21527	-0.598748	-0.606558	0.544944	2.2708	0.653847	4.70509	1.25112	-0.738814	-0.154893	2.58674	0.0220702	-0.935102	-0.208213
Neuro-COVID	0.159241	-0.541948	-0.373928	0.312204	-0.481614	-1.22545	-0.762388	0.193268	1.62918	-0.617072	0.328585	0.205376	1.17471	0.898204	1.06398	-0.888967	0.223371	-0.353365	1.90262	-0.262866	-1.80992	0.229456	1.20932	-0.367623	0.28244	-2.05717	-0.602909	-2.26309	-1.56953	-0.921526	-0.932164	0.514539	0.0182733	0.106881	-1.52137	0.429522	0.962993	1.31142	0.0775938	-0.469773	-0.50082	-1.29361	0.110226	-0.644456	0.904828	-2.01883	1.02519	0.927665	6.92411
Neuro-COVID	2.16806	1.76782	-0.622002	-1.82215	1.54054	0.991864	2.3857	-0.944462	2.5801	0.848116	3.01056	1.55782	-0.344571	0.243663	-1.04371	-3.90179	0.716506	0.865235	0.705806	-0.113017	-2.49433	-1.8354	0.167689	-1.01458	-0.952854	-6.80254	0.310603	-5.19282	-3.31968	-0.61805	0.316057	-1.56893	2.04504	-1.39802	-0.476393	2.45638	1.06242	1.48325	-0.0196058	-0.927788	-0.0951161	-1.63891	0.216275	0.219656	0.231009	-0.802873	0.757343	-1.53804	0.948649
Neuro-COVID	11.944	0.46212	0.045971	-2.53055	6.68713	-6.42604	0.155283	-0.123147	8.19309	-5.09033	7.18881	6.05855	-1.59689	3.36859	-3.82391	-8.75609	0.827638	1.60002	-3.61999	1.1971	2.03934	2.78029	3.15006	-0.420366	-9.50659	-19.1967	-0.301212	-8.188	0.338899	0.11106	2.51367	-1.04852	6.0041	0.113574	-2.11743	7.20484	-1.93205	0.799499	2.73574	-2.60265	-4.39774	3.21623	4.19889	0.89079	1.13093	2.22646	-1.06818	-5.81224	-4.57613
Neuro-COVID	-0.319335	-1.08316	-0.363085	0.852189	0.0676405	-0.160892	-1.47162	-0.790086	0.437122	1.05894	0.356645	-0.603793	0.0794263	0.623321	0.534253	2.77961	-0.06401	-0.571835	-0.427926	-0.133406	0.450393	-0.121472	3.73986	-0.625097	-1.89789	-1.89229	-0.361149	-0.947455	0.364455	1.52206	-0.698209	-1.35806	-0.930353	-0.479089	-1.40428	1.10162	-0.485012	0.528049	-0.301926	0.0724185	1.23083	-0.406394	0.266766	-0.635827	-0.0610975	-0.506075	0.281321	-0.0831753	3.26447
Neuro-COVID	-0.446087	-0.576127	0.0238277	0.378128	0.399338	0.0175536	-1.33424	-0.774638	0.36102	0.470708	0.804256	-0.795135	-0.210473	-0.564026	-0.128949	0.184546	-0.658339	0.0971757	0.185949	-0.524531	-0.677746	0.32466	3.82625	-0.468782	-0.626595	0.393137	-0.453157	0.140382	-0.15646	-0.943961	-1.03184	-1.03517	-1.00125	-0.666831	4.16449	0.139953	0.684481	0.469814	-0.232374	-0.806512	0.874007	-1.00908	-0.226183	-0.0682966	54.7205	-0.148082	4.79433	-0.40295	-0.758248
Neuro-COVID	2.11564	-1.03872	0.30284	-0.0935655	1.66867	0.410932	0.720987	0.879855	0.871319	2.97046	-0.31479	0.762364	-0.0449801	-0.0236089	1.30401	-2.11471	-0.279098	0.248292	0.133582	1.00625	-2.80988	-2.62132	-3.15236	-0.975413	-3.29704	-5.45339	-0.048633	-5.42521	-1.8569	0.204013	1.48167	-2.57319	1.63022	0.512284	-0.0559443	0.75972	1.07778	0.0634497	0.339614	-0.843472	-0.796097	-1.53078	2.50681	-0.127545	0.36771	-1.12732	2.21789	6.14092	-0.580703
Neuro-COVID	1.32296	-1.42652	-1.08468	-3.17741	1.18032	-1.09444	2.81502	-0.615061	1.67326	-0.508032	0.386241	0.785104	-0.158898	0.350688	-1.24207	-1.25949	-0.369498	1.81053	0.990669	0.0824106	-1.58389	-3.23643	1.21711	-0.62571	-2.03892	1.15439	-0.215445	-3.71171	-0.934655	-0.404025	0.601413	-0.933632	0.977115	0.290052	0.9099	0.188273	-0.588306	1.75788	0.198683	-0.161654	-0.657649	-2.48009	3.64933	0.364298	-0.604942	-0.86906	0.588804	-0.127697	0.26669
Neuro-COVID	-0.145438	-1.14076	-0.607536	0.271138	-0.379338	2.1922	0.051617	-1.04298	0.156079	10.4099	-1.75637	-0.618954	0.853873	-1.23172	2.70419	-0.982653	-0.415098	1.72428	-1.312	-0.424341	-0.286447	-0.140344	9.76583	0.0381241	-1.55108	-1.81816	-0.492351	-2.40117	-0.957659	0.825932	-0.570877	-1.27086	-0.353719	0.529559	-0.510974	-0.575632	1.0612	-0.83359	-0.846093	-1.0875	-0.00207649	-0.548305	1.54847	-0.624348	-0.0782101	2.56848	0.951221	0.0696456	-0.504921
Neuro-COVID	#VALUE!	#VALUE!	1.35945	2.67648	3.79714	-2.29998	-0.278576	-1.43913	#VALUE!	#VALUE!	#VALUE!	-0.361742	0.578329	-1.87227	#VALUE!	#VALUE!	#VALUE!	#VALUE!	-1.40301	-0.624713	-0.559726	-0.206083	58.6105	#VALUE!	#VALUE!	-1.26372	#VALUE!	#VALUE!	#VALUE!	#VALUE!	#VALUE!	-1.63537	#VALUE!	#VALUE!	#VALUE!	-0.709014	#VALUE!	2.08996	1.29749	#VALUE!	#VALUE!	#VALUE!	#VALUE!	0.0515457	0.238348	0.984818	3.36026	#VALUE!	4.11382
Neuro-COVID	-0.298855	0.172623	-1.39177	-0.0509183	0.55095	0.842937	-0.551872	-0.901892	0.42833	-0.61925	-1.89921	-0.958435	2.41041	-1.294	0.0379431	0.265729	0.486377	0.0951906	2.37214	0.526103	1.04299	-1.10622	3.38392	-0.573004	-0.984617	-0.96094	0.209396	-2.14485	-1.10244	-1.14536	-0.566918	-1.23076	-0.558965	3.08247	-1.51289	1.59315	-0.84395	-0.00780404	-1.72286	1.97322	-0.836994	0.333418	-0.317134	-0.615228	1.34289	1.22634	-0.34833	-1.37902	0.357569
Neuro-COVID	0.186222	-0.210535	0.25561	0.637166	-0.298385	0.564612	-0.715538	-0.545893	2.55946	-0.0449873	0.254731	-0.869394	0.769509	-0.139068	-0.325826	1.58351	0.30746	0.108862	2.60593	-0.3738	-0.486589	-0.453817	0.481269	-0.393339	-1.4583	9.32216	0.0396311	-0.184025	-1.11323	-0.728142	-0.351114	-0.8425	-0.665967	-0.287103	-0.341936	-1.224	-1.03332	-0.469439	0.102764	2.21766	0.0631873	-0.168633	1.0795	-0.465038	-0.468763	-0.397459	0.713293	1.24434	2.84135
Neuro-COVID	0.0535184	0.124981	0.770625	-1.23632	-0.0610068	2.15891	-0.820223	-0.798034	-0.327647	0.710083	-0.766699	-0.899621	-0.0354595	-0.579375	0.132982	-0.848463	0.320468	12.7382	-0.0372669	1.6613	0.241247	2.11125	-0.661248	-0.28022	-0.733774	-1.15299	-0.994703	-1.36405	3.96686	-0.933525	-1.01468	-0.396141	-0.458329	-0.136888	-0.585092	-0.108403	-0.294023	1.0534	0.854786	-0.55479	-0.22066	0.623227	0.411319	-0.858754	-0.21088	1.10986	-0.326795	-0.27833	-0.113928
Neuro-COVID	0.123974	-0.489978	0.0601837	1.11122	-1.05132	-0.228281	3.429	1.96486	-1.3154	-0.387853	0.685337	-1.35421	0.0320431	0.775853	0.99162	3.60851	-0.562324	-0.215349	2.2626	-0.506193	0.808635	1.41169	-1.51458	-0.376656	-0.568025	-0.913184	-0.88851	-0.832684	-1.65863	2.67243	-0.333304	-1.1716	-0.418486	0.287668	-0.194628	-0.779089	1.17693	-0.264475	-0.970733	0.0236309	-0.450497	1.38317	0.0637217	-1.13961	-0.703421	-0.0614113	0.00886082	-0.991165	-1.13671
Neuro-COVID	#VALUE!	1.92859	0.0777737	0.869002	-0.0015996	1.33662	-0.942033	1.25428	-0.69421	1.95063	6.42029	-1.52289	-0.0072091	-0.567084	0.90489	#VALUE!	-0.372801	-0.0501645	#VALUE!	#VALUE!	-1.07088	10.4034	-0.0803081	#VALUE!	-1.94692	-0.839116	2.86489	#VALUE!	-1.1342	-1.10979	-0.993947	-1.30707	-1.58312	#VALUE!	#VALUE!	#VALUE!	4.37432	-1.31219	-0.237713	-1.64512	1.6057	1.82819	#VALUE!	-1.15179	-0.577095	12.8124	2.37663	-0.163195	5.14843
Neuro-COVID	1.63102	-0.260841	-0.297118	2.43293	1.19437	0.438735	1.11233	-0.579688	-1.02396	0.656856	-1.59117	-1.44	1.30471	-1.09551	-0.473187	0.9714	-0.68112	0.281225	0.129823	-0.038934	1.53317	1.04738	4.94281	-0.421846	-0.661487	-2.19221	-0.0820837	-1.58663	-0.96795	-1.02713	-1.00782	-1.5491	-1.48544	0.742789	-0.858416	0.91094	-0.497547	0.547849	0.188513	-0.0912354	-0.727998	-0.733218	-0.199835	-0.993193	0.13696	1.79572	0.228687	-0.488784	1.44691
Neuro-COVID	0.407247	-0.113198	0.0246894	0.780262	0.580589	0.167084	-1.70432	-1.01373	-0.182328	1.65437	1.93487	-1.56449	0.119749	-0.0377859	-0.147204	0.758185	-0.568334	1.0144	-0.117674	-0.0915094	2.35828	2.85747	3.97125	0.209157	0.81725	0.955965	-0.707426	-0.152748	0.204515	-0.276972	-1.17407	-0.7711	-0.992214	0.913708	-1.27892	5.6324	-0.144496	0.304353	-0.135405	3.67288	7.19101	2.79812	0.492599	-0.802784	-0.326797	0.242905	-0.0344243	0.541463	-0.127436
Neuro-COVID	1.77858	-0.162208	1.95382	-0.00690681	-0.784961	0.203969	-0.476455	-0.472944	-0.0352159	0.991731	0.712075	-0.626908	0.0698595	0.515957	-0.724325	-0.137097	-0.491274	-0.183331	-0.374944	-0.238649	-1.03604	0.134984	-0.577632	-0.54614	-1.54534	-0.342991	-0.781358	-0.852124	-1.8315	-0.729451	0.448564	-0.822258	-0.361273	-0.910201	-0.390182	-1.10037	-0.686729	1.19351	3.52202	-0.383958	0.0390756	-1.02111	-0.0544473	-0.781759	-0.248364	-0.140558	-0.265987	0.123503	0.318386
Neuro-COVID	-0.395572	0.631549	0.641648	0.976886	2.4292	-0.401748	-0.311451	-0.799599	3.49669	3.09169	-0.563994	-0.938025	0.363201	-1.4249	0.911491	-1.0088	0.192224	0.841535	0.484025	0.236842	-1.80079	-1.51618	8.80648	-0.662115	-0.334077	-1.41704	0.209944	-0.282787	2.55185	-0.938532	-1.07723	-0.402075	-1.72857	0.518184	-1.56283	0.794278	-0.912993	0.83814	-0.171544	-0.296004	2.13488	-1.17773	-0.157856	0.377813	0.638544	-0.781836	-0.114315	-0.385405	2.11266
Neuro-COVID	0.587261	0.0767905	0.210434	0.083578	-0.134129	-0.702032	4.53002	0.566986	-0.623607	-1.36762	0.411599	-0.299899	0.272738	-0.771365	1.01658	-0.330289	1.83808	-0.817227	0.0625467	0.536059	-2.47529	-2.06733	-0.5392	1.64851	0.512874	0.635081	-0.699934	0.00604112	0.205895	1.16019	0.362087	2.18203	0.29887	-1.52278	-0.786604	-1.98012	2.86837	0.136678	0.131246	-1.26955	0.84341	2.50252	-0.716093	-0.392918	-0.401508	-1.43271	-0.220393	0.215349	2.88192
Neuro-COVID	0.255904	1.03016	-0.236815	5.06928	4.02811	2.8649	-0.886186	-0.760529	1.4176	1.40837	0.869873	-0.430626	-0.508312	0.660802	-0.440448	1.7265	-0.444861	0.29891	-1.52803	-1.07496	0.244895	5.94618	-0.664104	-0.557952	-2.57763	-1.10153	-0.939881	-2.35228	-0.633161	-0.715441	-0.643977	-1.14521	-0.659999	-1.35236	0.511349	-1.23256	-0.367804	-0.124202	-0.548919	-0.774932	0.526889	-1.12006	-0.117845	-0.537614	-0.305654	3.71124	-0.228915	2.47492	-0.627674
Neuro-COVID	5.49302	-0.981223	#VALUE!	0.168062	2.29217	4.85148	0.350861	-0.806333	0.517442	-0.858114	0.867051	-0.309665	-0.156532	1.98471	-0.730171	-1.75086	-0.472405	0.22767	0.775912	-1.52105	-0.632158	3.28098	0.0477111	-0.522901	-3.203	0.088348	-0.157454	5.18121	-1.67132	-0.498998	-0.986284	-2.03738	-0.134192	-0.415648	-0.906635	#VALUE!	-0.951143	#VALUE!	#VALUE!	-1.76565	-0.0236829	-0.464445	0.0766819	-0.660669	-0.211261	3.12915	-0.0745337	-0.505883	-1.3058
Neuro-COVID	3.76269	-0.256672	#VALUE!	7.63192	0.342754	-1.06513	-1.33503	-1.18381	1.30824	-0.393022	-0.0678608	-0.0314025	0.18846	0.015691	-1.09345	2.84663	-0.208882	-0.507715	3.82501	-0.488855	-0.649158	-0.124869	0.938406	-0.985726	-1.24577	0.64463	3.29133	1.91821	0.288648	0.104585	0.0917676	-1.69098	-0.012108	0.33378	0.645829	#VALUE!	-0.752416	#VALUE!	5.46554	-0.988194	0.66434	-1.32685	0.624042	-0.448083	-0.352209	-0.158918	0.623768	1.12166	-0.413568
Neuro-COVID	-0.405148	7.59053	0.784956	1.0373	0.63174	0.906151	-1.13808	-0.440819	#VALUE!	3.61635	#VALUE!	-0.204864	0.00110299	1.09667	-0.763761	-1.23253	-0.26085	0.730411	1.30243	0.754009	-2.78822	12.9153	-1.34727	#VALUE!	-2.81263	-4.27985	-0.670126	-4.30422	-2.43127	-0.965282	-0.108863	-1.43673	-0.45569	-1.16284	-1.29617	4.03171	-0.889615	0.0585071	0.730784	0.226078	#VALUE!	1.71075	2.79587	3.72793	-0.304445	0.984543	-0.0154191	-1.16122	-1.08608
Neuro-COVID	-0.337689	0.15853	0.605935	3.17753	0.241282	0.193744	-1.70773	-0.769985	2.15618	2.03341	1.98267	-1.11908	0.214216	0.437784	1.68509	3.21357	-0.533303	-0.535843	1.25689	-0.554064	3.24447	2.85394	11.1496	-0.376004	-0.599352	-1.22414	-0.17767	-0.698308	-0.485224	-1.03245	-1.01541	-0.60453	-1.54316	0.77304	-0.624676	-1.37423	-0.0775033	0.906672	-0.365716	0.486746	2.63242	1.67599	0.555936	-1.11306	-0.293973	0.118013	0.0498109	0.700824	0.712643
Neuro-COVID	1.18762	1.8537	0.294468	-1.01212	-0.260722	0.0639998	-0.982945	0.365231	0.632665	-0.539636	-1.94709	-0.386602	0.266675	-0.28895	0.0131544	-0.921526	-0.0122042	0.303134	-0.0380437	0.274457	1.07447	3.694	2.46073	-0.190876	-1.28177	-0.833819	0.121547	-1.68205	0.919541	-1.20816	-1.44136	-0.61463	-0.366817	1.37092	-1.30615	-0.265743	-0.666949	-0.0893831	-0.154826	1.86409	-0.316359	0.850847	1.02447	0.548794	0.0767447	0.705281	0.0332688	-1.29108	3.737
Neuro-COVID	2.65314	-1.79122	-0.616628	-0.380363	0.780499	4.0077	-0.840343	0.0746088	2.78325	-1.20939	-1.27157	1.95723	1.0009	-0.176511	0.831394	-0.84138	-0.924439	0.366697	0.605351	0.353807	-0.765695	0.652635	-2.80019	1.23341	-3.13555	5.68171	0.670929	44.7168	-1.01262	-0.286006	-0.396832	1.77531	4.20521	0.662314	-0.170645	2.00486	0.167299	-0.28742	2.28273	0.661686	-2.07439	-0.334297	1.29794	1.00007	-0.0259898	3.46877	0.629917	-2.00623	4.79544
Neuro-COVID	0.131384	-0.513129	-0.0841595	1.66491	0.143253	0.349904	-1.68568	-0.966081	-1.64708	0.330848	0.63184	-1.12288	2.91974	0.233661	-0.865542	-0.905554	-0.425065	0.0785511	1.29653	-0.557393	1.91531	3.18794	2.12775	0.233105	0.944306	-0.998485	-0.709248	-0.0512899	-1.15503	0.527476	-1.34017	-0.489878	-1.16696	1.86492	-1.29269	-0.737261	-0.50281	-0.0180512	-0.353642	1.95094	-0.0232156	2.94493	1.33086	-0.55152	-0.214002	1.49761	-0.341999	-0.981828	-0.261765
Neuro-COVID	0.0997522	0.243371	0.185505	2.3439	0.103373	1.1304	-1.7023	-0.999512	-0.0912063	3.09937	0.566645	-1.09496	0.910558	0.0517506	2.63242	1.32712	-0.567978	0.0397403	0.403635	0.267694	0.854846	2.63614	10.1152	-0.263175	-0.786573	-1.49483	3.85758	-1.26165	-0.641018	-1.17534	-1.44692	-0.408861	-1.09826	1.30602	-0.935667	-0.117308	-0.811297	-0.244491	1.7473	3.75181	0.421451	1.84832	0.781004	-0.55988	0.0642038	1.63641	-0.279307	0.589001	-0.469685
Neuro-COVID	0.964827	-0.898778	-0.595142	-2.39474	2.17548	1.96974	-0.741221	-0.344945	0.553748	-1.18594	0.648076	0.129775	1.97428	-0.386931	-1.58181	-1.79803	-1.1307	0.265541	1.5816	1.68559	-2.06769	-0.160698	2.67012	-0.31774	-3.09283	-2.42025	0.0206108	-3.2808	-1.40649	-1.02156	-1.13706	-0.616012	2.47994	-0.193026	-0.383779	2.47444	-0.426339	0.95597	0.17266	4.18862	-1.15771	-0.257584	1.65522	-0.567414	-0.337594	1.41229	-0.376297	28.1709	-0.468343
Neuro-COVID	-0.180286	1.08218	-0.00935839	2.58402	-0.225917	-0.858423	-1.35807	-0.666665	0.626869	-1.64492	-0.461017	-0.157352	-0.0516927	-0.0505432	1.19258	4.37104	-0.381402	-1.09232	-0.0225164	-0.277159	-0.633421	2.81825	11.0935	-0.436697	-1.59057	-0.552668	0.136654	-2.01116	0.550571	-0.877245	-0.953479	1.70212	-0.53267	-0.307788	-1.03489	-1.2741	0.320394	0.0917663	-0.835996	-2.08946	1.27623	-0.254078	0.975123	-0.402313	-0.368021	-0.89554	0.499993	1.73849	-0.377223
Neuro-COVID	3.45002	-1.07045	-1.94088	-6.31295	2.49901	-1.14506	0.199335	0.772844	2.82424	0.535766	2.33419	1.93624	1.8639	4.20337	-2.85386	-1.39069	-0.588265	-0.0928462	-0.682146	2.7394	-1.90383	3.97953	0.929791	-1.3599	-4.38679	-3.03835	0.00465367	-4.92867	0.41041	0.10985	0.72323	2.88915	4.01416	-2.13611	-0.721547	4.55477	0.0155254	3.03277	1.11873	-4.76823	-0.822396	-4.83428	-1.38477	0.72478	0.496214	1.46197	-0.389627	-1.97324	-0.457883
COVID control	1.22767	-2.83638	-0.890484	5.31346	0.456889	0.607695	-0.587336	-0.130623	1.86062	-0.611983	1.30677	0.0949794	3.97052	0.0145903	0.173357	0.586086	-0.147022	0.200454	-0.628062	0.536514	-2.50217	-2.28638	1.55523	-0.852607	-1.10231	-2.23345	-0.345403	-4.15504	0.0495837	-0.725469	-0.286165	-1.48931	1.59367	-0.701762	-0.418947	0.0937925	0.30431	1.13474	-0.260865	4.95437	-0.38993	0.442003	0.324274	0.161696	0.583716	-1.73016	-0.301941	-0.12437	-1.3182
COVID control	-0.58061	-0.371917	0.138005	1.81649	0.497285	1.23033	-1.32559	-0.72717	0.0843034	0.97133	0.206231	-1.1359	0.318787	-0.448733	0.39312	0.775133	-0.427449	-0.379652	0.111696	-0.259827	0.534081	0.906	3.45828	-0.239369	0.55002	2.69471	-0.565172	0.0601882	-0.965795	-0.942834	-1.34292	-1.23362	-1.26573	-0.339698	-1.42788	-0.918011	0.0830591	0.19413	-0.0901587	-0.292272	0.93987	-0.192038	0.0622209	-0.996645	-0.504751	-0.0203548	-0.244854	0.236195	1.39381
COVID control	-0.2496	-0.564482	-0.238483	-0.123419	2.43109	1.56057	-1.49353	-1.20397	0.705114	0.690991	-0.0454268	-1.02835	0.625295	-0.883352	-0.284626	1.32074	-0.129556	0.635687	-0.678578	-1.38207	0.968666	2.03445	1.52478	-0.435759	-1.24497	-1.46415	-0.203021	-1.27283	0.139867	-0.251447	-1.56112	-1.48178	-1.32372	0.218516	-0.623987	-0.727484	3.18664	-0.723028	-0.405543	0.473827	0.561031	0.429827	0.426523	-0.659499	0.222741	0.743135	-0.3837	0.99863	0.258832
COVID control	#VALUE!	-1.56328	-1.54716	1.37414	0.207458	1.98803	-1.05946	-1.28917	-1.32209	-1.82014	1.64465	-0.589393	-0.258971	0.318327	2.64597	#VALUE!	-0.416426	2.69384	-0.263135	-1.83633	1.25589	2.05302	2.435	0.399739	-0.594926	-0.757817	-0.963667	#VALUE!	1.07087	-1.17945	-1.6018	-4.04667	1.24231	#VALUE!	-1.91973	-3.91105	2.04129	0.508868	-0.924281	8.16513	0.26871	1.60107	1.96277	-0.831589	-0.0240912	0.69668	0.972996	0.409944	0.818502
COVID control	-0.727075	-0.0706563	-0.574213	-0.680284	0.291349	0.840955	-1.13731	-0.903865	0.591362	0.313562	-0.335968	-0.567988	-0.0747752	-0.885507	-0.0407361	-0.101075	0.61663	0.491956	0.0747068	-1.12447	-0.664961	-0.272648	5.30573	-0.30742	-0.519203	0.167846	-0.0582049	0.668025	1.09908	-0.716505	-0.969604	-0.196859	-0.743392	-0.0867797	0.184757	-0.49273	0.455708	0.113938	-0.909396	0.795619	0.60829	0.132395	0.0413338	0.197747	0.280824	-1.78114	-0.0878707	0.964235	3.11694
COVID control	0.292885	-1.29885	-0.213319	0.486728	1.10531	-0.962667	-1.66704	-1.1454	0.297026	0.546991	0.957349	-0.826971	0.179837	-0.188844	1.01815	0.803883	11.0057	-0.262782	1.14575	-0.043901	1.23087	2.0603	7.48329	-0.0682661	-0.568025	-1.8395	0.0214273	1.90746	-1.41106	-0.678651	-1.20703	-2.02782	-0.718712	0.772985	-1.7594	-0.743408	-0.217496	0.583664	-1.36522	2.16861	1.43918	1.26194	-0.127366	-0.673332	0.0837181	-0.919686	-0.0243755	0.540136	0.851237
COVID control	1.82012	-0.9221	-0.917902	-4.06787	1.64698	2.28401	-0.950201	0.531779	3.89215	-4.61075	0.646337	3.52189	-1.18548	-0.440747	0.648841	-4.41127	-1.20517	-0.0348807	0.663402	-1.49402	-2.4573	2.74246	-1.63493	-0.839844	-4.61429	-11.9027	1.03315	-7.9484	1.80772	0.773654	0.56653	-1.58568	4.28424	0.975502	-0.190028	2.87072	0.249726	2.24882	1.64836	-0.376521	-1.01792	-1.54169	-0.435724	-0.0768145	0.126576	0.612811	0.386143	-3.69541	-2.2613
COVID control	0.223369	-0.568794	-0.405584	0.214547	1.02592	0.53901	-1.32933	-1.03968	0.337212	1.47968	-0.756885	-0.987845	0.136718	-0.561439	-0.238769	0.0132661	-0.47807	0.509111	-0.475977	-1.63256	-1.42552	1.5345	1.60414	-0.304431	-0.499177	-1.21072	-0.690146	1.37258	-0.518437	-0.951587	-1.54373	0.0582207	-0.769176	1.53857	-0.535653	-0.0718767	-0.00883097	0.968715	0.680381	1.7341	-0.24793	0.256876	0.816333	-0.427078	0.0264302	1.50085	-0.169187	-1.01396	1.69001
COVID control	-0.895257	0.530276	0.42437	2.1651	1.38188	0.0253804	-1.26907	-0.494949	2.24983	1.03416	0.437927	-1.29442	0.492703	-0.438331	2.68668	2.6461	-0.380761	-0.325995	0.80606	-0.686115	0.713275	1.96702	13.1061	-0.198839	0.39492	-0.210559	0.403387	2.66057	0.012916	-0.964098	-1.27857	-1.02232	-1.59102	-0.0553003	-0.830273	-0.0322546	0.132612	0.0552426	-0.0365144	-0.285935	1.82862	-0.302118	0.486955	-1.22462	-0.351498	-0.752023	0.272118	0.0372411	1.06836
COVID control	0.585784	-0.610857	-0.247502	-1.09959	2.35935	-0.528558	-0.982844	-0.308778	1.44534	0.382702	0.40751	0.417547	0.587122	-0.912568	4.54093	-0.699419	-0.258448	0.27749	0.662916	0.718625	0.0253696	1.62026	7.08301	-0.602409	-2.04788	-2.87362	0.15008	-2.51681	1.36605	-0.267993	-0.842342	0.0508721	0.0611845	-0.539035	-1.16467	0.718574	0.00965673	0.219719	1.22698	-0.596309	0.769117	-0.126581	0.346349	-0.483278	-0.176948	0.587013	-0.16206	-0.247564	0.148363
COVID control	8.84346	-3.2259	-1.83059	-0.670912	5.85194	-4.4651	-0.381142	-0.778676	3.10412	-6.93187	3.57238	7.29393	2.90692	0.0724164	-2.73945	-5.24724	-0.128997	-1.20059	-3.55567	4.27729	-6.4027	2.78029	-4.97812	-0.856287	35.8641	-14.3425	-0.6422	1.02296	-0.845749	0.122155	0.96224	-5.54562	9.10222	-4.07652	-2.98715	3.7678	3.84465	0.28577	0.333313	-5.33106	3.29292	3.69164	-5.30808	0.513744	0.375705	2.25125	-0.326139	-0.207036	0.407469
COVID control	0.763959	-0.863698	0.239238	4.95995	-1.26459	1.11283	-1.79592	-0.953371	-0.339284	3.95382	2.24785	-1.53377	0.774106	1.51176	-0.245784	-0.309669	-0.223927	-0.229658	-0.303507	-0.236156	2.95327	3.22814	1.65107	0.271427	-0.540749	-1.30179	-1.3233	-1.50904	-1.69574	-1.35456	-1.22667	0.111934	-1.3704	1.12455	-1.60091	-1.60034	-1.11846	-0.715198	0.538582	1.77543	-0.22365	3.82178	2.27	-0.608915	-0.317181	1.20959	-0.346064	-1.04232	-0.626074
COVID control	0.838606	-1.03386	0.139075	-1.40338	0.385287	-0.0385229	-0.257018	0.0523662	2.46082	0.0905008	1.17391	0.472967	-0.0932206	-0.982082	-0.64075	-1.74705	-0.480005	1.04073	1.31169	0.0516509	0.260301	-2.64547	3.97588	-0.216628	-2.46964	-3.9162	0.907345	-2.47528	0.402606	-0.145391	-0.160086	-0.164551	0.806897	-0.567837	-0.982208	1.15477	2.47478	1.52685	-0.0786069	-0.472901	0.160102	-0.873041	-0.187804	1.13807	0.150398	-3.09746	0.128267	1.15671	4.72352
COVID control	18.0449	-8.42424	14.3988	-0.0935655	-4.98748	9.648	-0.654867	-3.59269	0.36357	-7.57477	-0.523824	4.16712	-1.27961	16.8521	-7.05816	-1.75484	-1.74606	-4.20803	-3.71639	-15.2232	0.599099	18.6471	-13.2508	16.4525	69.1602	74.7094	8.41925	163.395	-6.0885	0.999166	-0.20776	-7.10781	1.44581	38.4974	-3.64455	2.02598	31.7126	0.930033	44.0012	-8.36885	-2.77285	-11.8292	-2.36313	-0.174705	-1.68323	7.64543	-0.869408	-5.43147	-9.64619
COVID control	-0.635799	-1.29224	-0.310345	1.61011	-0.374716	-0.308853	0.0840914	0.607242	-0.707739	1.15872	0.498515	-1.30934	1.70769	-0.449521	1.60391	10.2777	10.9271	-0.0124998	0.706118	-0.45147	-1.17994	0.119733	2.37045	-0.236854	0.933224	0.0291833	0.0854608	3.16326	-0.741871	-1.21379	-1.63682	-0.734727	-0.115064	0.362896	-0.534996	-1.42871	1.33725	-0.432546	-0.130489	1.23929	-0.20954	0.596559	-0.114787	-0.139586	1.58037	-0.0986667	0.538387	1.33665	1.58605
COVID control	0.0520409	-0.706502	0.192006	0.847686	-0.900954	0.478321	-1.52009	-0.772084	1.79989	0.357905	0.534285	-1.18024	0.424724	0.485655	-0.463393	-0.640048	-0.411215	-0.188075	-0.394335	0.257363	0.538714	0.889668	2.36819	-0.420973	-1.67142	-2.11832	-0.822884	-1.24556	-1.36772	-0.996713	-1.4014	-0.14599	-1.36	0.812411	-1.5165	-1.54978	-0.700821	-1.00626	1.75225	-0.0624014	0.166763	0.27309	0.0105668	-0.435357	-0.367023	0.819748	-0.123664	-1.42064	-0.0999103
COVID control	-17.889	3.00073	-4.50619	3.14052	-7.78225	13.806	-4.94121	-3.27697	-23.2443	3.35936	-173.529	-16.5923	4.2143	-6.32308	7.78899	9.02405	-3.25305	0.75425	1.54599	-4.35764	7.03828	4.15085	16.4971	4.04313	18.4311	34.1868	-3.2776	30.8767	-1.01715	-6.58966	-15.4955	3.7879	-14.5877	9.52241	-4.83107	-21.7447	0.724833	-31.6522	-5.74028	14.3666	-107.292	7.5168	8.77044	-5.63027	0.179367	2.35624	0.19804	3.25581	12.6849
COVID control	0.906482	0.536091	-0.388213	1.72616	0.334564	-0.433516	-0.531547	0.0234842	-0.0713881	-0.256994	-0.195389	-0.925653	0.245418	-1.16458	0.519383	-0.937571	-1.15786	1.06711	0.160342	-0.135132	-1.40935	-0.16766	4.58914	-0.558867	-1.20323	-1.44486	-0.423954	-2.92068	-0.428899	-0.942364	0.0718014	-1.18614	-0.892067	1.10866	-1.05297	-0.267356	-0.742318	-0.253735	0.650522	-0.636544	-0.593195	-0.95227	-0.34937	-0.73108	0.0243918	0.255416	1.4125	-1.42844	-0.91385
COVID control	#VALUE!	1.97256	0.00170512	0.350335	0.639833	1.32414	-1.32688	-1.16916	#VALUE!	#VALUE!	#VALUE!	-1.18903	-0.285357	0.0823724	2.28794	#VALUE!	0.919829	#VALUE!	#VALUE!	#VALUE!	1.37621	3.18977	3.30452	#VALUE!	#VALUE!	1.91553	#VALUE!	0.13964	#VALUE!	-0.831587	-1.1463	#VALUE!	-1.06586	#VALUE!	#VALUE!	#VALUE!	-0.167009	-0.23743	#VALUE!	#VALUE!	0.853457	-0.179837	#VALUE!	#VALUE!	#VALUE!	1.36588	-0.157723	0.0850085	1.64544
COVID control	0.298194	-0.250713	-0.581527	0.642022	0.182967	0.791047	0.486899	-0.175928	-0.457899	-0.609228	-0.986081	-0.321111	-0.919968	-1.49366	3.19007	-2.93784	-0.722008	-0.238639	-0.526752	10.9294	-2.49022	-1.90081	1.79503	-0.78761	-0.298289	-2.97822	-0.494194	-2.93901	-2.1861	-0.173793	1.56401	-0.230775	0.0511937	1.50458	1.08272	-0.96986	0.619428	0.0104687	-0.669615	0.0174512	-0.548541	-0.826525	-0.233557	-0.772087	-0.0812127	-0.841973	2.04896	0.371607	3.69305
COVID control	-0.642	1.37303	0.721279	0.586027	1.41264	1.48984	-1.23039	-1.11693	1.48238	#VALUE!	0.292523	-1.19251	-0.073629	-1.45754	1.56599	0.652649	-0.32658	-0.0737021	-0.858467	-0.389596	0.536739	-0.0305409	2.94105	-0.425494	#VALUE!	0.33263	-0.877499	-0.0637547	-0.587086	-0.990219	-1.28896	-0.789007	-1.02303	#VALUE!	-0.599507	#VALUE!	0.788809	-0.444357	#VALUE!	#VALUE!	2.09989	0.265178	1.50019	-0.937391	-0.329134	-0.778963	0.0305176	1.81175	-0.314541
COVID control	-1.37992	-1.90806	-0.906129	3.09615	0.261661	1.25033	-0.0191502	-1.22878	1.92375	-4.58372	0.311538	-1.14439	-0.0529203	0.052245	0.849141	-1.87692	-0.467574	1.7877	-2.99648	-1.12487	0.346685	0.292336	9.57756	-1.77197	-1.45452	-1.04681	-1.12376	-2.09667	-2.0372	-0.206981	3.1825	-1.74433	-0.507039	-0.651555	2.81857	0.0816639	0.940803	-0.274982	-1.7933	1.0811	0.419587	-1.56097	-0.795088	-1.03521	0.526061	1.67779	2.30121	3.44768	3.11065
COVID control	-0.75447	-1.5373	-3.16441	-0.339414	3.11676	-1.71333	1.24233	-1.71501	-1.4888	-5.79929	-4.18241	-0.957985	6.22111	-3.62686	3.93192	5.00373	0.705281	0.63466	-4.43114	-3.63301	-1.23682	2.82867	2.20431	8.00084	33.7106	32.7915	-1.37465	30.162	0.314221	-0.182404	-1.79744	-4.39016	2.63543	2.97446	-0.906327	2.01426	6.13226	4.05918	-6.91452	8.88043	-2.9511	-0.887481	-2.49483	1.14347	1.94272	4.55393	0.308551	-3.12421	17.702
COVID control	7.50765	2.63833	-1.29423	1.6625	4.64944	0.803312	10.4393	4.39216	6.98769	11.5263	3.08517	7.76592	-4.81696	4.90287	-3.12573	-6.77433	0.718664	-2.02852	2.07984	4.10921	-3.99298	-0.339744	-15.1023	-1.14397	-10.3724	-13.2159	2.31123	-16.3267	-1.93935	3.43763	18.3688	-1.75606	9.58833	-6.11819	10.5619	8.86711	-2.13648	0.362854	5.70717	-10.1433	-5.06103	-10.9263	-0.00328928	1.52028	0.600783	-6.59815	0.69392	-3.97858	-4.89827
COVID control	1.0669	-0.576738	0.75188	4.34202	-1.56478	1.97372	-1.55784	-0.842965	#VALUE!	#VALUE!	1.66292	-0.901551	0.385416	1.56898	0.581427	-1.07503	-0.554367	-0.0865862	-0.0928003	0.647944	0.525971	2.87456	-0.626505	0.0499996	-0.419183	-0.0909091	-0.771097	-1.55623	-0.905511	-0.889498	-0.593606	-1.11547	-0.327246	2.28276	-1.35874	-0.890039	0.847308	-0.815171	0.553773	2.70295	1.87906	2.89865	2.17367	-0.868146	-0.718087	1.52402	-0.425397	1.71904	0.457008
COVID control	0.348763	0.506095	-0.598458	0.351054	0.329358	0.409492	-0.722207	-1.02592	0.318648	0.355709	-0.654975	-0.406606	0.394028	0.643419	0.599685	0.328102	-0.189088	0.966126	-0.95667	0.0301562	-0.028966	2.89608	0.481063	-0.136287	-0.540297	-0.0817522	9.36518	-2.60901	0.642842	-0.233782	8.52435	-0.539275	0.0506403	1.8611	-1.12294	-1.30315	0.891962	0.0204429	-0.741144	0.775364	-0.659886	1.62989	-0.422642	0.221466	-0.0628231	0.27844	-0.146988	0.0907325	2.25204
COVID control	-0.279048	0.124652	0.391076	1.69067	-0.111602	0.0598269	-0.984584	-0.775366	1.36718	1.07401	0.859043	-1.1964	0.0890802	0.619473	2.20633	2.94163	-0.0648111	-0.189391	-0.158926	-0.596776	1.28961	1.53512	7.62929	-0.319172	-0.578564	-0.916509	-0.565787	-1.2033	-0.207797	0.195665	-0.601062	-0.262858	-1.26385	0.255573	-0.779603	-1.85566	-0.111012	-0.435021	-0.552896	0.277663	3.67688	1.06925	1.03626	-0.885136	0.121641	-0.312292	-0.0371458	1.90788	0.751587
COVID control	#VALUE!	-0.30543	0.100241	-0.183776	-1.01404	0.563786	-0.247002	-0.67672	-0.631475	-0.533476	-1.94817	-1.4231	0.594041	#VALUE!	0.117266	#VALUE!	-0.435515	0.96126	0.590127	-0.5406	#VALUE!	#VALUE!	2.48071	#VALUE!	0.599621	1.93038	0.201506	2.19197	-0.746579	-1.02871	-1.4074	-1.05174	-1.15054	#VALUE!	#VALUE!	-0.759201	1.33892	-0.184102	-0.758628	0.0239164	0.0717667	#VALUE!	#VALUE!	0.280376	-0.663919	-0.0139498	0.0955441	2.1863	3.01842
COVID control	-0.487341	0.127924	-0.474291	1.21054	-0.402847	-1.72615	1.42327	1.02398	1.3127	-0.503055	-0.520345	-1.08359	-0.0334981	-1.01862	2.55795	2.61134	1.22392	-0.435114	1.75719	-1.17563	-1.37701	2.39798	7.90306	-0.681457	-1.21982	-1.33498	0.612988	-0.148902	10.7585	-0.775722	-0.83032	-1.47825	-0.380942	-1.05158	-1.45219	-0.653214	3.55815	1.56628	-0.820714	2.20184	0.848276	-2.09478	-0.333443	27.9217	-0.201902	0.452649	17.4499	2.39811	5.16572
COVID control	#VALUE!	-2.32588	1.9588	0.713274	-0.275171	-0.49231	-0.844426	-0.967576	#VALUE!	#VALUE!	-0.746062	-1.05995	0.327742	1.52337	-0.143582	#VALUE!	-0.337472	#VALUE!	#VALUE!	-1.13753	1.29114	-0.673886	1.30436	0.501274	1.3614	-0.895356	#VALUE!	#VALUE!	#VALUE!	-0.766647	-1.73743	-2.41304	-0.279778	#VALUE!	-1.26472	#VALUE!	-0.80252	0.447633	-0.88208	#VALUE!	-0.601444	1.4131	#VALUE!	-0.721424	-0.913146	-0.764306	1.66748	-1.73228	0.465707
COVID control	-0.820766	-0.0416654	0.629313	2.40559	2.49092	-0.545571	0.427698	0.255672	4.1078	0.20278	1.97161	-1.2594	0.117069	-0.720274	2.57123	2.06973	-0.336293	-0.366331	2.01857	-0.324689	0.656933	0.615012	24.3245	-0.607618	-1.18357	-1.45496	2.35815	-0.873306	0.219124	-0.0703367	-0.0483119	-1.21569	-1.44077	-0.473894	-0.164697	-0.54789	-0.263886	0.893347	-0.474987	-0.576081	3.31816	-0.735309	0.0350979	-1.01545	-0.305271	-0.914338	0.977987	2.56697	0.89259
[truncated: 104 more columns]

## Sheet: Figure 3f
Figure 3f
COVID-CNS
IgM positive hits (Z-scores above 3)
COVID	Neuro-COVID
7	11
6	15
10	12
17	15
8	7
10	36
20	7
6	11
10	16
5	12
38	46
12	10
9	13
51	3
11	14
6	4
62	10
5	17
6	6
18	10
6	9
22	4
41	39
51	9
10	16
7	9
9	8
7	13
17	20
5	16
14	5
	7
	7
	15
	14
	9
	5
	9
	9
	12
	13
	12
	19
	14
	7
	18
	5
	15
	11
	13
	28

[truncated: 9 more sheets: Figure 4a,c,d, Figure 4b, Figure 4e,g and Supp 5e, Figure 4f, Figure 4j, Supplementary Figure 1, Supplementary Figure 2b, Supplementary Figure 4, Supplementary Figure 5]
